# Supplementary material for: Omics Multi-Layers Networks Provide Novel Mechanistic and Functional Insights Into Fat Storage and Lipid Metabolism in Poultry
Source: Front Genet. 2021 Jul 7;12:646297. doi: 10.3389/fgene.2021.646297 (PMC8292821; doi:10.3389/fgene.2021.646297)
Supplement: Supplementary file 3 [file Table_3.XLSX]

## Sheet: Sheet1
test_id	gene_id	gene	locus	sample_1	sample_2	status	value_1	value_2	log2(fold_change)	test_stat	p_value	q_value	significant
NM_001001302	NM_001001302	-	chr19:56924-70995	HG	LG	OK	22.3464	62.6518	1.48732	3.11539	5e-05	0.000368182	yes
NM_001001305	NM_001001305	-	chr18:4241613-4245769	HG	LG	OK	188.624	146.513	-0.364486	-0.977164	0.00645	0.0252485	yes
NM_001001460	NM_001001460	-	chr12:5268849-5289513	HG	LG	OK	267.77	187.945	-0.510683	-1.37243	5e-05	0.000368182	yes
NM_001001464	NM_001001464	-	chr1:71240357-71271740	HG	LG	OK	77.9057	49.5014	-0.654259	-1.19145	0.00105	0.00547351	yes
NM_001001754	NM_001001754	-	chr2:126206529-126249421	HG	LG	OK	81.2614	103.278	0.345886	1.05608	0.0029	0.0128307	yes
NM_001001774	NM_001001774	-	chr13:13031714-13139058	HG	LG	OK	122.644	39.2327	-1.64435	-3.41531	5e-05	0.000368182	yes
NM_001001785	NM_001001785	-	chr18:10397576-10410076	HG	LG	OK	412.598	502.751	0.285105	0.92784	0.00755	0.0287009	yes
NM_001004380	NM_001004380	-	chr1:25007202-25036930	HG	LG	OK	211.885	112.68	-0.911056	-2.41276	5e-05	0.000368182	yes
NM_001005431	NM_001005431	-	chr26:77371-87746	HG	LG	OK	29.4494	126.17	2.09906	2.85047	5e-05	0.000368182	yes
NM_001005820	NM_001005820	-	chr10:12525265-12542595	HG	LG	OK	2641.07	2010.79	-0.393365	-1.38079	5e-05	0.000368182	yes
NM_001005837	NM_001005837	-	chr11:2493285-2499431	HG	LG	OK	204.267	266.063	0.381308	0.991672	0.00525	0.0215107	yes
NM_001006128	NM_001006128	-	chr11:10964812-10985639	HG	LG	OK	508.864	328.514	-0.631322	-1.91321	5e-05	0.000368182	yes
NM_001006134	NM_001006134	-	chr12:3209126-3238321	HG	LG	OK	99.435	138.921	0.482434	1.21698	0.00035	0.00213035	yes
NM_001006135	NM_001006135	-	chr12:3382185-3396403	HG	LG	OK	1058.15	541.066	-0.96767	-3.07649	5e-05	0.000368182	yes
NM_001006188	NM_001006188	-	chr15:5762927-5770941	HG	LG	OK	1335.59	1864.64	0.481426	1.71551	5e-05	0.000368182	yes
NM_001006190	NM_001006190	-	chr15:6295885-6311096	HG	LG	OK	472.462	620.168	0.39246	1.27151	0.0003	0.00186923	yes
NM_001006193	NM_001006193	-	chr15:9463297-9470871	HG	LG	OK	78.1476	51.4672	-0.602549	-1.15432	0.0013	0.00658125	yes
NM_001006200	NM_001006200	-	chr17:5730627-5755686	HG	LG	OK	1528.96	2413.91	0.658823	2.34564	5e-05	0.000368182	yes
NM_001006203	NM_001006203	-	chr17:913888-917066	HG	LG	OK	23.0256	112.469	2.28822	2.3933	5e-05	0.000368182	yes
NM_001006218	NM_001006218	-	chr19:5052247-5054403	HG	LG	OK	286.621	187.556	-0.611821	-1.15924	0.00145	0.00723626	yes
NM_001006239	NM_001006239	-	chr1:50591188-50593314	HG	LG	OK	975.392	688.182	-0.503193	-1.46944	0.0001	0.000697351	yes
NM_001006288	NM_001006288	-	chr20:5019734-5040625	HG	LG	OK	266.352	327.757	0.299292	0.876128	0.01365	0.046667	yes
NM_001006298	NM_001006298	-	chr21:633593-636527	HG	LG	OK	39.6974	60.0461	0.597027	0.954676	0.00825	0.0311371	yes
NM_001006299	NM_001006299	-	chr21:979697-992768	HG	LG	OK	1203.36	955.696	-0.332439	-1.14408	0.0009	0.00481066	yes
NM_001006300	NM_001006300	-	chr21:1561164-1568391	HG	LG	OK	87.5831	119.683	0.450491	0.894231	0.0115	0.0405	yes
NM_001006306	NM_001006306	-	chr22:1402210-1410592	HG	LG	OK	55.9244	23.077	-1.27702	-2.11491	5e-05	0.000368182	yes
NM_001006312	NM_001006312	-	chr23:4288421-4293189	HG	LG	OK	722.595	882.862	0.289	1.00624	0.00425	0.017901	yes
NM_001006366	NM_001006366	-	chr2:41825712-41854007	HG	LG	OK	151.746	221.931	0.548453	1.27002	0.0002	0.00129202	yes
NM_001006371	NM_001006371	-	chr2:55454628-55529285	HG	LG	OK	158.638	198.314	0.322053	0.973066	0.0056	0.02268	yes
NM_001006426	NM_001006426	-	chr18:10686740-10698639	HG	LG	OK	43.1625	90.8181	1.0732	1.97	5e-05	0.000368182	yes
NM_001006431	NM_001006431	-	chr4:2950480-2994941	HG	LG	OK	115.614	151.994	0.394703	1.05958	0.00245	0.0112657	yes
NM_001006433	NM_001006433	-	chr4:5151803-5158354	HG	LG	OK	116.718	65.588	-0.831524	-1.53124	5e-05	0.000368182	yes
NM_001006442	NM_001006442	-	chr4:37702842-37706922	HG	LG	OK	69.725	41.4551	-0.750126	-0.942533	0.01	0.0360616	yes
NM_001006464	NM_001006464	-	chr5:485842-487714	HG	LG	OK	3089.34	13874.9	2.1671	6.35535	5e-05	0.000368182	yes
NM_001006498	NM_001006498	-	chr6:11536757-11550271	HG	LG	OK	80.0635	54.3511	-0.558836	-1.15469	0.00095	0.00502688	yes
NM_001006511	NM_001006511	-	chr7:2771948-2785638	HG	LG	OK	289.265	217.769	-0.40959	-1.07824	0.0023	0.0107164	yes
NM_001006512	NM_001006512	-	chr7:4621341-4683555	HG	LG	OK	64.3077	108.171	0.750256	0.993543	0.0059	0.0236224	yes
NM_001007084	NM_001007084	-	chr13:17608227-17610912	HG	LG	OK	1285.53	1822.22	0.503328	1.2659	0.00035	0.00213035	yes
NM_001007833	NM_001007833	-	chr14:13605981-13610312	HG	LG	OK	35.835	64.4799	0.847478	1.23229	0.0011	0.00567794	yes
NM_001007841	NM_001007841	-	chr15:11722027-11727570	HG	LG	OK	49.051	71.4948	0.543557	1.0117	0.00405	0.0172658	yes
NM_001007847	NM_001007847	-	chr19:7369596-7400207	HG	LG	OK	429.128	597.589	0.477743	1.67603	5e-05	0.000368182	yes
NM_001007852	NM_001007852	-	chr1:35333049-35366127	HG	LG	OK	368.759	194.166	-0.925386	-3.01821	5e-05	0.000368182	yes
NM_001007886	NM_001007886	-	chr28:4509991-4517760	HG	LG	OK	60.6053	79.4662	0.390896	0.868482	0.01365	0.046667	yes
NM_001007892	NM_001007892	-	chr2:22703451-22835554	HG	LG	OK	54.5073	39.0879	-0.479727	-1.42557	5e-05	0.000368182	yes
NM_001007913	NM_001007913	-	chr18:10627186-10634276	HG	LG	OK	5801.37	2335.84	-1.31245	-4.07378	5e-05	0.000368182	yes
NM_001007917	NM_001007917	-	chr4:2126106-2140764	HG	LG	OK	144.311	332.847	1.20567	3.32885	5e-05	0.000368182	yes
NM_001007944	NM_001007944	-	chr6:11508508-11517289	HG	LG	OK	3406.72	2715.17	-0.327339	-1.15053	0.00085	0.00459	yes
NM_001008459	NM_001008459	-	chr3:29630381-29740355	HG	LG	OK	433.123	271.01	-0.676433	-2.08063	5e-05	0.000368182	yes
NM_001012556	NM_001012556	-	chr2:8738376-8788235	HG	LG	OK	88.8785	141.294	0.66879	1.57279	5e-05	0.000368182	yes
NM_001012588	NM_001012588	-	chr5:45096527-45230237	HG	LG	OK	91.3584	67.3025	-0.440877	-1.2459	0.0005	0.002925	yes
NM_001012778	NM_001012778	-	chr11:10873010-10890610	HG	LG	OK	174.064	241.56	0.472765	1.26662	0.0002	0.00129202	yes
NM_001012798	NM_001012798	-	chr17:6263124-6267631	HG	LG	OK	361.325	264.38	-0.450683	-1.22573	0.00075	0.00411328	yes
NM_001012805	NM_001012805	-	chr19:5293355-5308527	HG	LG	OK	391.453	304.726	-0.361327	-1.18038	0.001	0.00523881	yes
NM_001012815	NM_001012815	-	chr1:51385633-51404906	HG	LG	OK	67.3493	91.4681	0.441606	0.922221	0.01015	0.0361079	yes
NM_001012840	NM_001012840	-	chr23:573158-641874	HG	LG	OK	1298.47	973.768	-0.415159	-1.47751	5e-05	0.000368182	yes
NM_001012842	NM_001012842	-	chr23:5342393-5348808	HG	LG	OK	366.879	260.444	-0.494331	-1.5474	5e-05	0.000368182	yes
NM_001012858	NM_001012858	-	chr2:48649044-48868823	HG	LG	OK	334.226	413.786	0.308062	1.06416	0.002	0.00952941	yes
NM_001012859	NM_001012859	-	chr2:49268407-49374133	HG	LG	OK	66.951	39.5329	-0.76005	-1.44101	0.00025	0.00159545	yes
NM_001012905	NM_001012905	-	chr6:21537462-21622500	HG	LG	OK	389.109	274.203	-0.504931	-1.56648	5e-05	0.000368182	yes
NM_001012906	NM_001012906	-	chr6:21783364-21806151	HG	LG	OK	315.2	425.571	0.433131	1.38557	0.0001	0.000697351	yes
NM_001012918	NM_001012918	-	chr7:22030520-22048974	HG	LG	OK	49.4357	67.0204	0.439046	1.076	0.0026	0.0118519	yes
NM_001012929	NM_001012929	-	chr9:10367637-10409827	HG	LG	OK	1774.98	1286.9	-0.463903	-1.623	5e-05	0.000368182	yes
NM_001012938	NM_001012938	-	chr1:71375200-71400743	HG	LG	OK	127.528	79.1393	-0.688342	-1.76787	5e-05	0.000368182	yes
NM_001024829	NM_001024829	-	chr24:446280-449812	HG	LG	OK	459.43	220.291	-1.06043	-2.44213	5e-05	0.000368182	yes
NM_001024832	NM_001024832	-	chr3:104568012-104584279	HG	LG	OK	1605.89	1357.18	-0.242764	-0.865029	0.0137	0.0466864	yes
NM_001025578	NM_001025578	-	chr21:5659340-5663377	HG	LG	OK	271.573	453.045	0.738313	1.79716	5e-05	0.000368182	yes
NM_001030295	NM_001030295	-	chr17:8109142-8143169	HG	LG	OK	476.33	386.372	-0.301969	-1.04633	0.00275	0.0122701	yes
NM_001030546	NM_001030546	-	chr10:4602214-4609086	HG	LG	OK	745.216	520.559	-0.517596	-1.64909	5e-05	0.000368182	yes
NM_001030558	NM_001030558	-	chr11:346050-350041	HG	LG	OK	922.267	348.329	-1.40474	-4.7903	5e-05	0.000368182	yes
NM_001030564	NM_001030564	-	chr11:1649799-1700757	HG	LG	OK	148.603	110.167	-0.431775	-1.10265	0.0017	0.00824931	yes
NM_001030565	NM_001030565	-	chr11:2391860-2425399	HG	LG	OK	2694.21	1218.44	-1.14483	-4.04507	5e-05	0.000368182	yes
NM_001030592	NM_001030592	-	chr12:4788108-4877625	HG	LG	OK	1235.59	910.148	-0.441026	-1.55369	5e-05	0.000368182	yes
NM_001030603	NM_001030603	-	chr12:19697221-19731473	HG	LG	OK	338.708	430.774	0.346888	0.996859	0.00505	0.0208535	yes
NM_001030613	NM_001030613	-	chr13:11317890-11330704	HG	LG	OK	28.4293	87.1873	1.61674	2.57569	5e-05	0.000368182	yes
NM_001030633	NM_001030633	-	chr14:4915960-4922198	HG	LG	OK	122.001	69.6911	-0.807853	-1.94433	5e-05	0.000368182	yes
NM_001030641	NM_001030641	-	chr14:8883459-8896603	HG	LG	OK	94.4508	64.2444	-0.555993	-1.14454	0.0016	0.0078	yes
NM_001030646	NM_001030646	-	chr1:1428242-1475024	HG	LG	OK	104.207	158.148	0.601819	1.38338	5e-05	0.000368182	yes
NM_001030652	NM_001030652	-	chr15:378571-387640	HG	LG	OK	148.366	213.662	0.526173	1.61489	5e-05	0.000368182	yes
NM_001030658	NM_001030658	-	chr15:5876818-5886679	HG	LG	OK	412.532	297.526	-0.47149	-1.08184	0.00265	0.011925	yes
NM_001030677	NM_001030677	-	chr17:10262249-10310998	HG	LG	OK	184.913	278.597	0.591337	1.93214	5e-05	0.000368182	yes
NM_001030682	NM_001030682	-	chr17:7155703-7158407	HG	LG	OK	313.482	423.85	0.43517	1.16096	0.0007	0.00387947	yes
NM_001030703	NM_001030703	-	chr18:4247801-4258928	HG	LG	OK	918.054	605.52	-0.600403	-2.12105	5e-05	0.000368182	yes
NM_001030714	NM_001030714	-	chr19:5082679-5089574	HG	LG	OK	65.562	37.11	-0.821053	-1.11542	0.00255	0.0116746	yes
NM_001030716	NM_001030716	-	chr19:5643568-5658310	HG	LG	OK	126.995	232.468	0.872261	2.33277	5e-05	0.000368182	yes
NM_001030736	NM_001030736	-	chr1:29589321-29620340	HG	LG	OK	210.995	259.705	0.299667	0.89191	0.01055	0.0374045	yes
NM_001030776	NM_001030776	-	chr1:77831587-77838709	HG	LG	OK	198.901	121.3	-0.713467	-1.5673	5e-05	0.000368182	yes
NM_001030845	NM_001030845	-	chr20:630013-655762	HG	LG	OK	79.6403	104.378	0.39025	0.976571	0.00615	0.0242545	yes
NM_001030867	NM_001030867	-	chr20:11214850-11230580	HG	LG	OK	150.052	120.712	-0.313897	-0.928375	0.00945	0.034672	yes
NM_001030871	NM_001030871	-	chr21:2019135-2031584	HG	LG	OK	614.935	495.664	-0.311072	-1.03369	0.0031	0.0136582	yes
NM_001030874	NM_001030874	-	chr21:2563493-2569806	HG	LG	OK	35.3473	59.5689	0.752957	1.41906	0.0001	0.000697351	yes
NM_001030891	NM_001030891	-	chr23:1537618-1555237	HG	LG	OK	95.9741	71.8904	-0.416847	-0.999388	0.00495	0.0206022	yes
NM_001030898	NM_001030898	-	chr23:4161601-4166378	HG	LG	OK	812.576	964.866	0.247825	0.871348	0.01235	0.0430614	yes
NM_001030936	NM_001030936	-	chr28:2971383-2982921	HG	LG	OK	782.344	554.05	-0.497786	-1.63818	5e-05	0.000368182	yes
NM_001030975	NM_001030975	-	chr2:22684317-22700704	HG	LG	OK	74.2596	55.5885	-0.417792	-0.865819	0.0146	0.049275	yes
NM_001031008	NM_001031008	-	chr2:89118939-89253599	HG	LG	OK	209.696	129.786	-0.692169	-1.50115	5e-05	0.000368182	yes
NM_001031010	NM_001031010	-	chr2:90209336-90214548	HG	LG	OK	186.747	258.383	0.46843	1.03759	0.0029	0.0128307	yes
NM_001031043	NM_001031043	-	chr3:17212578-17230431	HG	LG	OK	396.551	695.452	0.810445	2.7499	5e-05	0.000368182	yes
NM_001031094	NM_001031094	-	chr3:104043569-104060605	HG	LG	OK	95.1536	137.406	0.530112	1.19626	0.00095	0.00502688	yes
NM_001031096	NM_001031096	-	chr3:104750805-104834397	HG	LG	OK	117.077	161.917	0.467795	1.40168	5e-05	0.000368182	yes
NM_001031101	NM_001031101	-	chr3:107134939-107158287	HG	LG	OK	337.011	106.216	-1.6658	-5.03474	5e-05	0.000368182	yes
NM_001031109	NM_001031109	-	chr18:10717892-10723317	HG	LG	OK	137.643	178.971	0.378793	0.93514	0.00925	0.0341763	yes
NM_001031115	NM_001031115	-	chr4:2116617-2125791	HG	LG	OK	95.9697	215.207	1.16507	2.96373	5e-05	0.000368182	yes
NM_001031151	NM_001031151	-	chr4:59919381-59943371	HG	LG	OK	69.3887	39.3896	-0.816888	-1.56926	5e-05	0.000368182	yes
NM_001031273	NM_001031273	-	chr8:12336184-12348616	HG	LG	OK	36.7285	56.0848	0.61071	1.15686	0.0015	0.00738084	yes
NM_001031289	NM_001031289	-	chr8:26714120-26715827	HG	LG	OK	127.363	175.071	0.458995	1.0391	0.00405	0.0172658	yes
NM_001031316	NM_001031316	-	chr9:15191537-15204931	HG	LG	OK	493.207	768.698	0.640222	2.18263	5e-05	0.000368182	yes
NM_001031415	NM_001031415	-	chrZ:57617708-57628950	HG	LG	OK	86.5098	47.1564	-0.875409	-1.70157	5e-05	0.000368182	yes
NM_001031422	NM_001031422	-	chrZ:34485761-34580467	HG	LG	OK	106.565	62.5455	-0.768757	-1.66252	5e-05	0.000368182	yes
NM_001031444	NM_001031444	-	chrZ:7510334-7540872	HG	LG	OK	790.405	651.613	-0.278578	-0.986001	0.00555	0.0225643	yes
NM_001031456	NM_001031456	-	chr10:19522397-19570829	HG	LG	OK	46.0892	79.4804	0.786169	1.36572	0.0001	0.000697351	yes
NM_001031461	NM_001031461	-	chr11:17796380-17805114	HG	LG	OK	567.685	316.365	-0.843499	-2.53385	5e-05	0.000368182	yes
NM_001031466	NM_001031466	-	chr14:4924646-4932504	HG	LG	OK	63.0049	36.074	-0.804505	-0.887094	0.01305	0.0450546	yes
NM_001031471	NM_001031471	-	chr15:10079884-10102572	HG	LG	OK	170.216	91.0586	-0.9025	-2.22378	5e-05	0.000368182	yes
NM_001031495	NM_001031495	-	chr23:3697674-3710119	HG	LG	OK	223.553	279.855	0.324063	0.934892	0.00735	0.02835	yes
NM_001031496	NM_001031496	-	chr24:4453210-4474869	HG	LG	OK	58.6965	78.4223	0.417988	0.983999	0.00575	0.0231097	yes
NM_001031515	NM_001031515	-	chr2:96520792-96521866	HG	LG	OK	79.2726	120.047	0.59871	0.957544	0.00605	0.0239498	yes
NM_001031523	NM_001031523	-	chr3:39085489-39098599	HG	LG	OK	50.5356	91.8882	0.86258	1.40415	0.0002	0.00129202	yes
NM_001031530	NM_001031530	-	chr18:10116901-10130095	HG	LG	OK	219.448	552.52	1.33215	3.9263	5e-05	0.000368182	yes
NM_001031533	NM_001031533	-	chr4:2419426-2423501	HG	LG	OK	80.0588	49.9724	-0.679929	-1.24173	0.00085	0.00459	yes
NM_001031539	NM_001031539	-	chr4:57922996-57989566	HG	LG	OK	97.7284	125.999	0.366559	0.915636	0.0099	0.0359472	yes
NM_001031562	NM_001031562	-	chr8:12349286-12364548	HG	LG	OK	46.9173	70.6952	0.591493	1.16207	0.00125	0.0063587	yes
NM_001031574	NM_001031574	-	chr28:1069497-1080099	HG	LG	OK	64.0767	87.6157	0.451389	0.898273	0.01395	0.0472326	yes
NM_001034823	NM_001034823	-	chr1:144193686-144208738	HG	LG	OK	88.0674	62.6717	-0.490794	-1.13252	0.0009	0.00481066	yes
NM_001039256	NM_001039256	-	chr10:12115836-12171884	HG	LG	OK	19.4945	69.8603	1.84141	3.317	5e-05	0.000368182	yes
NM_001039261	NM_001039261	-	chr12:3155395-3201010	HG	LG	OK	55.8764	88.663	0.666092	1.6235	5e-05	0.000368182	yes
NM_001039267	NM_001039267	-	chr15:11435906-11457063	HG	LG	OK	71.3448	105.726	0.567455	1.22612	0.00035	0.00213035	yes
NM_001039276	NM_001039276	-	chr23:4359116-4370532	HG	LG	OK	38.0663	69.6099	0.870779	1.79989	5e-05	0.000368182	yes
NM_001039305	NM_001039305	-	chr6:23634964-23658892	HG	LG	OK	103.416	75.0071	-0.46336	-1.25743	0.00065	0.00364069	yes
NM_001039321	NM_001039321	-	chr28:2745110-2754015	HG	LG	OK	3371.74	5043.77	0.581011	1.96553	5e-05	0.000368182	yes
NM_001039331	NM_001039331	-	chr5:269080-273260	HG	LG	OK	21.351	66.6727	1.64279	2.24472	5e-05	0.000368182	yes
NM_001039596	NM_001039596	-	chr26:1089808-1096291	HG	LG	OK	706.938	572.8	-0.303552	-0.957183	0.0063	0.0247534	yes
NM_001039599	NM_001039599	-	chr2:102016128-102108442	HG	LG	OK	104.341	5.50207	-4.24519	-4.07612	5e-05	0.000368182	yes
NM_001044690	NM_001044690	-	chr3:62823589-62869644	HG	LG	OK	64.0495	29.9192	-1.09812	-1.05768	0.0057	0.0229966	yes
NM_001048266	NM_001048266	-	chr24:437302-445385	HG	LG	OK	118.502	31.7224	-1.90134	-2.82672	5e-05	0.000368182	yes
NM_001077586	NM_001077586	-	chr2:112915342-113003232	HG	LG	OK	99.6464	81.1445	-0.296325	-0.926218	0.0083	0.0312139	yes
NM_001079488	NM_001079488	-	chr10:10590455-10600015	HG	LG	OK	364.358	441.625	0.277466	0.889573	0.01175	0.0412425	yes
NM_001079491	NM_001079491	-	chr5:487816-490500	HG	LG	OK	63.0091	33.5272	-0.910229	-1.52487	5e-05	0.000368182	yes
NM_001079495	NM_001079495	-	chr14:4748752-4763851	HG	LG	OK	277.835	217.317	-0.354424	-0.911919	0.00995	0.0360046	yes
NM_001079719	NM_001079719	-	chr18:6608205-6621449	HG	LG	OK	56.6616	77.9108	0.459453	1.08115	0.00195	0.00933341	yes
NM_001079726	NM_001079726	-	chr2:4797814-4866091	HG	LG	OK	38.0294	77.8522	1.03362	2.19885	5e-05	0.000368182	yes
NM_001079745	NM_001079745	-	chr18:10416888-10417619	HG	LG	OK	182.83	350.302	0.938101	1.33686	0.0004	0.00240686	yes
NM_001080106	NM_001080106	-	chrZ:10887113-10900075	HG	LG	OK	59.3405	35.864	-0.72648	-0.967652	0.00765	0.0289764	yes
NM_001097524	NM_001097524	-	chr4:53357900-53358866	HG	LG	OK	325.63	440.53	0.436008	1.06196	0.0027	0.0120983	yes
NM_001101830	NM_001101830	-	chr4:5146581-5150504	HG	LG	OK	187.995	109.508	-0.779649	-1.73888	5e-05	0.000368182	yes
NM_001110364	NM_001110364	-	chr5:44062748-44073491	HG	LG	OK	2909.35	1895.82	-0.617872	-2.09364	5e-05	0.000368182	yes
NM_001111129	NM_001111129	-	chr13:1336005-1527872	HG	LG	OK	700.341	467.489	-0.583127	-1.9502	5e-05	0.000368182	yes
NM_001113291	NM_001113291	-	chr5:15965564-15987045	HG	LG	OK	288.569	675.675	1.22741	3.4537	5e-05	0.000368182	yes
NM_001114629	NM_001114629	-	chr18:4620234-4625017	HG	LG	OK	332.365	198.624	-0.742729	-1.9238	5e-05	0.000368182	yes
NM_001130585	NM_001130585	-	chr1:51117013-51118848	HG	LG	OK	142.586	216.563	0.602956	1.27743	0.00025	0.00159545	yes
NM_001130739	NM_001130739	-	chr1:61683107-61775144	HG	LG	OK	174.392	231.131	0.406376	1.26556	0.0005	0.002925	yes
NM_001142255	NM_001142255	-	chr1:48045859-48050453	HG	LG	OK	162.278	461.548	1.50802	4.22162	5e-05	0.000368182	yes
NM_001159715	NM_001159715	-	chr14:9192191-9204075	HG	LG	OK	4021.66	3348.34	-0.264343	-0.928144	0.00755	0.0287009	yes
NM_001163248	NM_001163248	-	chr18:153377-196496	HG	LG	OK	116.974	66.5649	-0.813361	-2.48256	5e-05	0.000368182	yes
NM_001167690	NM_001167690	-	chr28:2853999-2864558	HG	LG	OK	261.067	347.336	0.41191	1.26473	0.0002	0.00129202	yes
NM_001167718	NM_001167718	-	chr8:10714135-10722126	HG	LG	OK	124.741	96.0481	-0.377104	-1.02973	0.00415	0.0176208	yes
NM_001167728	NM_001167728	-	chr1:49428092-49432399	HG	LG	OK	64.6451	45.0796	-0.520067	-0.960762	0.00755	0.0287009	yes
NM_001167747	NM_001167747	-	chr1:136882596-136975185	HG	LG	OK	247.219	161.377	-0.615352	-1.58899	5e-05	0.000368182	yes
NM_001171769	NM_001171769	-	chr4:88844641-88852575	HG	LG	OK	61.3811	119.924	0.966248	1.58256	5e-05	0.000368182	yes
NM_001172593	NM_001172593	-	chr5:206209-211199	HG	LG	OK	59.2718	88.4174	0.576984	1.23543	0.0004	0.00240686	yes
NM_001173521	NM_001173521	-	chr4:2323021-2338739	HG	LG	OK	82.2311	126.603	0.622554	1.40388	0.0001	0.000697351	yes
NM_001193575	NM_001193575	-	chr1:170597185-170650244	HG	LG	OK	1987.84	3396.07	0.772664	2.58546	5e-05	0.000368182	yes
NM_001195554	NM_001195554	-	chr26:1584208-1590145	HG	LG	OK	5936.37	2664.18	-1.15589	-3.91098	5e-05	0.000368182	yes
NM_001198640	NM_001198640	-	chr14:7288999-7295773	HG	LG	OK	260.79	458.111	0.812807	1.82787	5e-05	0.000368182	yes
NM_001198647	NM_001198647	-	chr19:4998870-5001548	HG	LG	OK	1809	1377.01	-0.393648	-1.26096	0.00055	0.00311371	yes
NM_001198654	NM_001198654	-	chr21:1554921-1558512	HG	LG	OK	234.345	377.222	0.68678	1.65947	5e-05	0.000368182	yes
NM_001198662	NM_001198662	-	chr2:136526176-136581499	HG	LG	OK	97.597	64.7593	-0.59175	-1.36738	0.00035	0.00213035	yes
NM_001199164	NM_001199164	-	chr17:5237518-5239997	HG	LG	OK	120.463	225.858	0.90683	1.72176	5e-05	0.000368182	yes
NM_001199392	NM_001199392	-	chr3:16096906-16112242	HG	LG	OK	104.118	78.9295	-0.399585	-1.10356	0.0019	0.00917752	yes
NM_001199453	NM_001199453	-	chr5:29833566-29849200	HG	LG	OK	365.583	122.332	-1.57939	-5.06342	5e-05	0.000368182	yes
NM_001199533	NM_001199533	-	chr6:8670652-8684771	HG	LG	OK	122.88	185.895	0.59723	1.3762	0.0002	0.00129202	yes
NM_001199582	NM_001199582	-	chr5:8422218-8474922	HG	LG	OK	287.957	372.716	0.372224	1.26824	0.00015	0.00101903	yes
NM_001199613	NM_001199613	-	chr2:28590280-28597092	HG	LG	OK	155.633	99.331	-0.647834	-1.06625	0.0033	0.0144187	yes
NM_001199690	NM_001199690	-	chr5:27179209-27244918	HG	LG	OK	85.7469	42.3423	-1.01799	-2.50767	5e-05	0.000368182	yes
NM_001199702	NM_001199702	-	chr2:40962382-40986502	HG	LG	OK	80.7059	49.4998	-0.705252	-1.47372	0.0001	0.000697351	yes
NM_001199807	NM_001199807	-	chr15:6514817-6534275	HG	LG	OK	639.279	496.696	-0.364084	-1.15329	0.0012	0.00613398	yes
NM_001201452	NM_001201452	-	chr1:51413924-51423026	HG	LG	OK	68.5143	120.334	0.812572	1.2137	0.0011	0.00567794	yes
NM_001201468	NM_001201468	-	chr2:23847294-23867218	HG	LG	OK	112.579	81.1136	-0.472927	-1.32591	0.0002	0.00129202	yes
NM_001204932	NM_001204932	-	chr21:3735604-3738404	HG	LG	OK	124.506	179.858	0.530642	0.918572	0.00985	0.0358894	yes
NM_001205066	NM_001205066	-	chr19:5804284-5807797	HG	LG	OK	879.612	458.117	-0.94115	-2.91647	5e-05	0.000368182	yes
NM_001205097	NM_001205097	-	chr20:13738061-13752016	HG	LG	OK	210.906	116.893	-0.851418	-1.99115	5e-05	0.000368182	yes
NM_001252104	NM_001252104	-	chr21:4552111-4559784	HG	LG	OK	289.607	106.728	-1.44016	-3.52212	5e-05	0.000368182	yes
NM_001252284	NM_001252284	-	chr24:5471929-5477511	HG	LG	OK	101.849	130.002	0.352111	0.861527	0.01375	0.0467056	yes
NM_001252285	NM_001252285	-	chr24:5465924-5471753	HG	LG	OK	21.7453	59.8443	1.46051	1.88086	5e-05	0.000368182	yes
NM_001252376	NM_001252376	-	chr1:131806805-131911389	HG	LG	OK	47.0473	76.6292	0.703781	2.19028	5e-05	0.000368182	yes
NM_001254739	NM_001254739	-	chr28:3991862-3997184	HG	LG	OK	394.509	207.412	-0.927562	-2.57204	5e-05	0.000368182	yes
NM_001256801	NM_001256801	-	chr11:1000783-1009243	HG	LG	OK	39.1316	56.1282	0.520391	1.03812	0.00335	0.0145167	yes
NM_001256963	NM_001256963	-	chr11:1010641-1016448	HG	LG	OK	136.415	192.278	0.495187	0.869652	0.01485	0.0497995	yes
NM_001272017	NM_001272017	-	chr4:69474902-69506031	HG	LG	OK	21.3551	123.69	2.53408	4.41958	5e-05	0.000368182	yes
NM_001276313	NM_001276313	-	chr11:866128-882868	HG	LG	OK	39.334	63.8668	0.69929	1.19651	0.00115	0.00590707	yes
NM_001277110	NM_001277110	-	chr10:13474536-13481834	HG	LG	OK	109.616	144.253	0.396143	0.977337	0.006	0.0238415	yes
NM_001277162	NM_001277162	-	chr14:13580820-13582729	HG	LG	OK	421.966	291.987	-0.531223	-0.935771	0.01015	0.0361079	yes
NM_001277347	NM_001277347	-	chr6:17032792-17047405	HG	LG	OK	1361.1	31.8245	-5.41849	-9.17039	5e-05	0.000368182	yes
NM_001277495	NM_001277495	-	chr2:6273853-6290629	HG	LG	OK	53.5962	74.6003	0.477051	0.928278	0.0101	0.0361079	yes
NM_001277585	NM_001277585	-	chr14:12703629-12708480	HG	LG	OK	895.01	587.592	-0.60709	-1.84269	5e-05	0.000368182	yes
NM_001277636	NM_001277636	-	chr11:1969778-1971567	HG	LG	OK	1051.38	782.293	-0.427621	-1.23341	0.0006	0.00337861	yes
NM_001277712	NM_001277712	-	chr13:13610718-13614856	HG	LG	OK	99.8638	191.414	0.938662	1.0765	0.00495	0.0206022	yes
NM_001277775	NM_001277775	-	chrZ:342470-365812	HG	LG	OK	33.4283	230.178	2.78361	5.44343	5e-05	0.000368182	yes
NM_001277806	NM_001277806	-	chr13:17694817-17723546	HG	LG	OK	2149.48	2585.67	0.266551	0.898578	0.0096	0.0351	yes
NM_001277826	NM_001277826	-	chr4:37978608-38004093	HG	LG	OK	31.8458	57.5699	0.854211	1.16284	0.00155	0.0075914	yes
NM_001277832	NM_001277832	-	chr1:187042106-187056699	HG	LG	OK	950.577	508.8	-0.901705	-2.4212	5e-05	0.000368182	yes
NM_001277914	NM_001277914	-	chr21:4850783-4851888	HG	LG	OK	2145.94	2701.23	0.332005	1.09142	0.0022	0.010342	yes
NM_001277964	NM_001277964	-	chr25:2166605-2167586	HG	LG	OK	8642.55	7004.52	-0.30317	-1.04793	0.00195	0.00933341	yes
NM_001278062	NM_001278062	-	chr24:4372114-4373115	HG	LG	OK	372.06	214.601	-0.793878	-1.59528	5e-05	0.000368182	yes
NM_001278070	NM_001278070	-	chr1:84701317-84724935	HG	LG	OK	156.207	214.501	0.457521	0.989424	0.00425	0.017901	yes
NM_001278078	NM_001278078	-	chr1:105292648-105295717	HG	LG	OK	401.501	530.258	0.401291	1.05297	0.00265	0.011925	yes
NM_001278149	NM_001278149	-	chr1:50847150-50849565	HG	LG	OK	281.847	183.839	-0.616465	-1.39333	0.0001	0.000697351	yes
NM_001281481	NM_001281481	-	chr1:48086440-48086884	HG	LG	OK	767.265	2306.9	1.58816	3.37357	5e-05	0.000368182	yes
NM_001282235	NM_001282235	-	chr1:7324435-7372660	HG	LG	OK	172.61	267.463	0.631829	1.86596	5e-05	0.000368182	yes
NM_001282277	NM_001282277	-	chrZ:1078185-1081526	HG	LG	OK	26875.7	33636.8	0.32374	1.03875	0.0033	0.0144187	yes
NM_001282294	NM_001282294	-	chr19:5408478-5424636	HG	LG	OK	6058.34	4335.03	-0.482881	-1.40097	5e-05	0.000368182	yes
NM_001290480	NM_001290480	-	chr24:35021-58169	HG	LG	OK	172.18	227.627	0.402754	1.22002	0.00055	0.00311371	yes
NM_001291781	NM_001291781	-	chr19:4316714-4323669	HG	LG	OK	507.105	181.647	-1.48115	-4.37689	5e-05	0.000368182	yes
NM_001292069	NM_001292069	-	chr27:4119808-4123300	HG	LG	OK	1236.56	1502.35	0.280887	0.940219	0.00655	0.025545	yes
NM_001293098	NM_001293098	-	chr17:5954828-5971002	HG	LG	OK	60.7598	103.827	0.77299	1.71051	5e-05	0.000368182	yes
NM_001293169	NM_001293169	-	chr3:17013678-17028855	HG	LG	OK	272.971	156.944	-0.798505	-2.34472	5e-05	0.000368182	yes
NM_001293209	NM_001293209	-	chr10:2643085-2690100	HG	LG	OK	193.051	302.189	0.64647	1.89166	5e-05	0.000368182	yes
NM_001293299	NM_001293299	-	chr11:287953-294610	HG	LG	OK	222.074	275.385	0.31041	0.922471	0.00895	0.0331843	yes
NM_001293315	NM_001293315	-	chr12:2805025-2807157	HG	LG	OK	70.1038	104.903	0.581489	0.929366	0.0089	0.0331155	yes
NM_001302155	NM_001302155	-	chr24:326386-329913	HG	LG	OK	48.0595	94.7546	0.979374	1.00039	0.00845	0.0315527	yes
NM_001305041	NM_001305041	-	chr4:282365-297310	HG	LG	OK	51.0174	80.345	0.655218	1.47611	0.0002	0.00129202	yes
NM_001305091	NM_001305091	-	chr15:8375206-8377042	HG	LG	OK	4231.26	3412.83	-0.31012	-1.04676	0.00245	0.0112657	yes
NM_001305093	NM_001305093	-	chr20:11615330-11629002	HG	LG	OK	27.3966	61.4185	1.16468	1.94529	5e-05	0.000368182	yes
NM_001305113	NM_001305113	-	chr27:5090431-5118510	HG	LG	OK	1974.89	1489.73	-0.406727	-1.43179	5e-05	0.000368182	yes
NM_001305129	NM_001305129	-	chr26:4573411-4578961	HG	LG	OK	111.989	69.0627	-0.697377	-0.904469	0.01285	0.04451	yes
NM_001305166	NM_001305166	-	chr23:1582588-1612520	HG	LG	OK	142.963	220.002	0.62188	1.87734	5e-05	0.000368182	yes
NM_001305214	NM_001305214	-	chr24:5596926-5601948	HG	LG	OK	700.623	924.496	0.40003	1.21329	0.00055	0.00311371	yes
NM_001305398	NM_001305398	-	chr4:34169572-34226261	HG	LG	OK	32.5187	77.3372	1.24989	2.34096	5e-05	0.000368182	yes
NM_001317341	NM_001317341	-	chr3:107124513-107124973	HG	LG	OK	3559.32	2266.26	-0.651286	-1.60367	5e-05	0.000368182	yes
NM_001318225	NM_001318225	-	chr4:45932533-46031964	HG	LG	OK	169.868	129.67	-0.389563	-1.27392	0.0003	0.00186923	yes
NM_001318409	NM_001318409	-	chr12:641954-649311	HG	LG	OK	64.619	112.632	0.801589	1.90546	5e-05	0.000368182	yes
NM_001318414	NM_001318414	-	chr19:7353332-7364544	HG	LG	OK	42.7291	76.8425	0.846687	1.01492	0.006	0.0238415	yes
NM_001318426	NM_001318426	-	chr25:35252-58089	HG	LG	OK	841.456	1043.7	0.310743	1.0289	0.00365	0.0157518	yes
NM_001318429	NM_001318429	-	chr4:1219072-1224786	HG	LG	OK	10.9678	82.9083	2.91824	2.29441	0.00335	0.0145167	yes
NM_001318434	NM_001318434	-	chr5:15122115-15213934	HG	LG	OK	55.7941	80.8138	0.534489	1.61872	5e-05	0.000368182	yes
NM_001318440	NM_001318440	-	chrZ:53575085-53596769	HG	LG	OK	274.943	215.022	-0.354651	-1.01225	0.00505	0.0208535	yes
NM_001318459	NM_001318459	-	chrZ:9025001-9030333	HG	LG	OK	302.768	373.833	0.304182	0.896116	0.0126	0.0437881	yes
NM_001318461	NM_001318461	-	chr5:45251141-45261934	HG	LG	OK	871.309	1157.79	0.410117	1.44354	0.00015	0.00101903	yes
NM_001318465	NM_001318465	-	chr1:49432934-49440739	HG	LG	OK	92.4863	64.2942	-0.524551	-1.22879	0.0005	0.002925	yes
NM_001319007	NM_001319007	-	chr2:19573333-19621981	HG	LG	OK	84.0574	28.6487	-1.5529	-3.30972	5e-05	0.000368182	yes
NM_001319028	NM_001319028	-	chr7:26391056-26427532	HG	LG	OK	35.6394	54.6886	0.61777	1.01242	0.00515	0.0211834	yes
NM_001321554	NM_001321554	-	chr1:189543431-189559491	HG	LG	OK	99.6885	70.5356	-0.499076	-1.00387	0.00535	0.0218355	yes
NM_001329484	NM_001329484	-	chr9:15845590-15850341	HG	LG	OK	247.184	772.642	1.64421	3.73555	5e-05	0.000368182	yes
NM_001345995	NM_001345995	-	chr14:14236185-14243294	HG	LG	OK	394.052	214.398	-0.878093	-2.62398	5e-05	0.000368182	yes
NM_001349738	NM_001349738	-	chr3:3292589-3299822	HG	LG	OK	15.0875	70.9228	2.23289	2.69405	5e-05	0.000368182	yes
NM_001364699	NM_001364699	-	chr10:9662328-9683958	HG	LG	OK	705.79	370.114	-0.931268	-0.956367	0.01225	0.0428547	yes
NM_204103	NM_204103	-	chr6:26680789-26766554	HG	LG	OK	92.9879	131.802	0.503252	1.20642	0.00055	0.00311371	yes
NM_204105	NM_204105	-	chr14:3925848-4284907	HG	LG	OK	903.666	735.205	-0.297644	-1.01438	0.0039	0.016762	yes
NM_204115	NM_204115	-	chr22:1415574-1420998	HG	LG	OK	160.154	72.008	-1.15323	-1.95707	5e-05	0.000368182	yes
NM_204134	NM_204134	-	chr2:68583726-68695954	HG	LG	OK	214.92	147.077	-0.547229	-1.4691	5e-05	0.000368182	yes
NM_204156	NM_204156	-	chr23:5272425-5285757	HG	LG	OK	1591.26	681.804	-1.22274	-4.30364	5e-05	0.000368182	yes
NM_204159	NM_204159	-	chr2:24451492-24453750	HG	LG	OK	1057.23	829.251	-0.350404	-1.11926	0.00135	0.00680167	yes
NM_204164	NM_204164	-	chr7:6651352-6687383	HG	LG	OK	2064.86	1381.24	-0.580079	-1.9476	5e-05	0.000368182	yes
NM_204171	NM_204171	-	chr4:13511410-13553410	HG	LG	OK	87.2912	63.3804	-0.461801	-1.16366	0.0014	0.00702	yes
NM_204188	NM_204188	-	chr1:49608448-49628874	HG	LG	OK	30.5607	67.8807	1.15132	2.0423	5e-05	0.000368182	yes
NM_204196	NM_204196	-	chrZ:380953-391800	HG	LG	OK	517.669	662.651	0.356221	1.07794	0.0021	0.00996081	yes
NM_204221	NM_204221	-	chr7:11682405-11685456	HG	LG	OK	340.432	418.95	0.29941	0.966519	0.0074	0.0284387	yes
NM_204229	NM_204229	-	chr20:9335908-9349313	HG	LG	OK	99.5118	25.9396	-1.93971	-2.98173	5e-05	0.000368182	yes
NM_204232	NM_204232	-	chr15:928865-956592	HG	LG	OK	53.8437	75.2268	0.48247	1.11366	0.00215	0.0101522	yes
NM_204246	NM_204246	-	chr2:55933818-55966769	HG	LG	OK	64.0458	36.8105	-0.798987	-1.32378	0.00045	0.00267712	yes
NM_204309	NM_204309	-	chr20:9380596-9384132	HG	LG	OK	587.311	222.379	-1.4011	-3.83976	5e-05	0.000368182	yes
NM_204315	NM_204315	-	chr27:4721957-4738989	HG	LG	OK	682.597	897.001	0.394075	1.38916	0.0002	0.00129202	yes
NM_204321	NM_204321	-	chr27:4646658-4670553	HG	LG	OK	332.342	218.922	-0.602253	-1.51755	5e-05	0.000368182	yes
NM_204371	NM_204371	-	chr4:2316357-2318810	HG	LG	OK	127.518	208.641	0.710314	1.3544	0.0003	0.00186923	yes
NM_204423	NM_204423	-	chr5:30635547-30751690	HG	LG	OK	572.535	782.311	0.450378	1.57332	5e-05	0.000368182	yes
NM_204443	NM_204443	-	chr17:1931700-1938743	HG	LG	OK	222.16	424.851	0.93536	2.26013	5e-05	0.000368182	yes
NM_204458	NM_204458	-	chr2:34320040-34414155	HG	LG	OK	179.102	82.9106	-1.11115	-2.97833	5e-05	0.000368182	yes
NM_204470	NM_204470	-	chr21:2217631-2225958	HG	LG	OK	153.291	197.093	0.362598	0.957814	0.0072	0.0278735	yes
NM_204478	NM_204478	-	chr8:5837692-5849045	HG	LG	OK	272.839	217.2	-0.329025	-0.870364	0.01315	0.0452515	yes
NM_204519	NM_204519	-	chr19:3462944-3470291	HG	LG	OK	58.7071	35.382	-0.730518	-0.957777	0.00835	0.0312902	yes
NM_204561	NM_204561	-	chrZ:1515768-1555720	HG	LG	OK	1844.75	1494	-0.304243	-1.06773	0.00245	0.0112657	yes
NM_204568	NM_204568	-	chr1:123415536-123447158	HG	LG	OK	241.831	176.587	-0.453616	-1.19452	0.00075	0.00411328	yes
NM_204592	NM_204592	-	chr7:11446436-11456146	HG	LG	OK	133.38	103.82	-0.361462	-0.862339	0.01465	0.0492858	yes
NM_204615	NM_204615	-	chr26:69389-73128	HG	LG	OK	124.358	445.515	1.84098	4.45807	5e-05	0.000368182	yes
NM_204617	NM_204617	-	chr7:30761615-30764299	HG	LG	OK	540.709	381.186	-0.504356	-1.50058	5e-05	0.000368182	yes
NM_204636	NM_204636	-	chr21:2254154-2268913	HG	LG	OK	777.817	503.711	-0.626834	-1.97757	5e-05	0.000368182	yes
NM_204645	NM_204645	-	chr3:21115203-21149788	HG	LG	OK	49.1098	64.699	0.397731	1.1085	0.0015	0.00738084	yes
NM_204661	NM_204661	-	chr5:15071719-15112067	HG	LG	OK	50.585	91.9774	0.86257	2.31578	5e-05	0.000368182	yes
NM_204704	NM_204704	-	chr12:3243962-3262271	HG	LG	OK	2720.42	3693.01	0.440967	1.56785	5e-05	0.000368182	yes
NM_204742	NM_204742	-	chr1:56779848-56801776	HG	LG	OK	123.119	163.543	0.409615	1.07128	0.0023	0.0107164	yes
NM_204780	NM_204780	-	chr14:12744112-12746165	HG	LG	OK	173.644	116.311	-0.578151	-1.06543	0.00265	0.011925	yes
NM_204782	NM_204782	-	chr2:13898302-14004606	HG	LG	OK	2244.33	1522.81	-0.559551	-1.97589	5e-05	0.000368182	yes
NM_204792	NM_204792	-	chr1:51055237-51064400	HG	LG	OK	704.365	559.075	-0.33328	-1.15092	0.001	0.00523881	yes
NM_204826	NM_204826	-	chr17:9940136-10024841	HG	LG	OK	126.959	93.1409	-0.446875	-0.923958	0.01005	0.0361079	yes
NM_204835	NM_204835	-	chr5:26429498-26522606	HG	LG	OK	67.665	49.4443	-0.452605	-0.974976	0.0066	0.025645	yes
NM_204891	NM_204891	-	chr19:3422037-3455961	HG	LG	OK	759.258	558.681	-0.442564	-1.55385	5e-05	0.000368182	yes
NM_204926	NM_204926	-	chr24:4210807-4219146	HG	LG	OK	598.217	802.226	0.42334	1.4419	0.0001	0.000697351	yes
NM_205007	NM_205007	-	chr13:16116645-16161844	HG	LG	OK	395.203	269.023	-0.554863	-1.55948	5e-05	0.000368182	yes
NM_205019	NM_205019	-	chr1:4061533-4071656	HG	LG	OK	717.805	482.167	-0.574057	-1.82238	5e-05	0.000368182	yes
NM_205082	NM_205082	-	chr2:37785715-37847266	HG	LG	OK	352.657	245.404	-0.523108	-1.75858	5e-05	0.000368182	yes
NM_205106	NM_205106	-	chr1:109326579-109333048	HG	LG	OK	813.394	257.957	-1.65682	-4.5565	5e-05	0.000368182	yes
NM_205107	NM_205107	-	chr7:6741124-6762197	HG	LG	OK	17534.2	11125.7	-0.656273	-2.03571	5e-05	0.000368182	yes
NM_205116	NM_205116	-	chr5:23217908-23275420	HG	LG	OK	81.3468	114.375	0.49161	1.35079	0.00015	0.00101903	yes
NM_205140	NM_205140	-	chr1:51008967-51016634	HG	LG	OK	154.055	205.876	0.418329	1.10166	0.0015	0.00738084	yes
NM_205154	NM_205154	-	chr4:88545150-88643132	HG	LG	OK	87.0999	57.0665	-0.610028	-1.35448	0.0003	0.00186923	yes
NM_205155	NM_205155	-	chr18:4912088-4948124	HG	LG	OK	501.593	342.497	-0.550425	-1.95926	5e-05	0.000368182	yes
NM_205178	NM_205178	-	chr7:4368938-4386662	HG	LG	OK	436.242	271.493	-0.684212	-1.99504	5e-05	0.000368182	yes
NM_205207	NM_205207	-	chr9:12619517-12636112	HG	LG	OK	165.215	121.802	-0.439809	-1.20669	0.0007	0.00387947	yes
NM_205213	NM_205213	-	chr12:2901795-2905769	HG	LG	OK	219.434	145.789	-0.589902	-1.51504	5e-05	0.000368182	yes
NM_205251	NM_205251	-	chr7:7177845-7189429	HG	LG	OK	185.032	246.244	0.412314	1.22309	0.00045	0.00267712	yes
NM_205280	NM_205280	-	chr2:90558053-90575809	HG	LG	OK	45.885	76.9098	0.745144	1.36278	0.00015	0.00101903	yes
NM_205304	NM_205304	-	chr9:4766455-4777205	HG	LG	OK	252.111	314.32	0.318175	0.927883	0.00945	0.034672	yes
NM_205348	NM_205348	-	chr7:6782466-6808501	HG	LG	OK	14871.9	7343.06	-1.01814	-3.59986	5e-05	0.000368182	yes
NM_205358	NM_205358	-	chr17:10357032-10450700	HG	LG	OK	31.3758	55.1366	0.813356	1.07657	0.00445	0.0186687	yes
NM_205359	NM_205359	-	chr7:23255547-23307791	HG	LG	OK	913.096	608.013	-0.586664	-1.94123	5e-05	0.000368182	yes
NM_205360	NM_205360	-	chr21:6603234-6609223	HG	LG	OK	653.603	840.17	0.362267	1.18255	0.0008	0.00436477	yes
NM_205370	NM_205370	-	chr18:8184811-8191554	HG	LG	OK	101.558	184.15	0.858571	2.02539	5e-05	0.000368182	yes
NM_205404	NM_205404	-	chr7:35735909-35765494	HG	LG	OK	171.499	297.166	0.793072	1.93035	5e-05	0.000368182	yes
NM_205423	NM_205423	-	chr8:10608771-10671135	HG	LG	OK	95.548	71.3565	-0.421182	-0.911428	0.01145	0.0404592	yes
NM_205524	NM_205524	-	chr4:64733835-64741188	HG	LG	OK	155.136	108.229	-0.519445	-1.25876	0.00055	0.00311371	yes
NM_206878	NM_206878	-	chr3:15437976-15444623	HG	LG	OK	24.448	158.217	2.69412	3.92892	5e-05	0.000368182	yes
NM_213576	NM_213576	-	chr11:523837-527806	HG	LG	OK	46.9203	108.24	1.20595	1.82899	5e-05	0.000368182	yes
NM_213581	NM_213581	-	chr26:2264188-2277527	HG	LG	OK	16.5424	104.025	2.6527	2.70112	5e-05	0.000368182	yes
NM_213583	NM_213583	-	chr5:200141-202400	HG	LG	OK	303.87	413.314	0.443784	1.19836	0.00055	0.00311371	yes
NR_105454	NR_105454	-	chr19:5202805-5202915	HG	LG	OK	394356	165718	-1.25077	-3.97481	5e-05	0.000368182	yes
NM_001001127	NM_001001127	-	chr1:155291852-155305828	HG	LG	NOTEST	2.78973	3.42435	0.295705	0	1	1	no
NM_001001129	NM_001001129	-	chr6:21525744-21528367	HG	LG	NOTEST	0	0	0	0	1	1	no
NM_001001131	NM_001001131	-	chr12:19849375-19852075	HG	LG	NOTEST	4.45993	1.94967	-1.19379	0	1	1	no
NM_001001189	NM_001001189	-	chr11:1980932-2031839	HG	LG	NOTEST	2.06958	2.79819	0.435161	0	1	1	no
NM_001001192	NM_001001192	-	chr4:85384332-85405148	HG	LG	NOTEST	1.76126	0	#NAME?	0	1	1	no
NM_001001193	NM_001001193	-	chr3:107446917-107449077	HG	LG	NOTEST	0	0	0	0	1	1	no
NM_001001194	NM_001001194	-	chr3:107443081-107444687	HG	LG	NOTEST	0	0	0	0	1	1	no
NM_001001195	NM_001001195	-	chr33:5260249-5267112	HG	LG	NOTEST	0	0	0	0	1	1	no
NM_001001201	NM_001001201	-	chr28:1431125-1436103	HG	LG	NOTEST	16.8809	21.6416	0.358413	0	1	1	no
NM_001001203	NM_001001203	-	chr4:44723740-44731613	HG	LG	NOTEST	1.85056	3.10914	0.748552	0	1	1	no
NM_001001291	NM_001001291	-	chr2:101835254-101838086	HG	LG	OK	56.1536	48.6978	-0.205521	-0.211018	0.54675	0.686458	no
NM_001001292	NM_001001292	-	chr4:58022005-58073689	HG	LG	NOTEST	0	0.165559	inf	0	1	1	no
NM_001001293	NM_001001293	-	chrZ:13478458-13558572	HG	LG	NOTEST	34.0572	39.4579	0.212355	0	1	1	no
NM_001001294	NM_001001294	-	chr2:54916530-54922765	HG	LG	NOTEST	0.834746	0	#NAME?	0	1	1	no
NM_001001296	NM_001001296	-	chr2:89717671-89721062	HG	LG	NOTEST	2.26637	2.09377	-0.114279	0	1	1	no
NM_001001298	NM_001001298	-	chr1:55078824-55114899	HG	LG	NOTEST	0	0	0	0	1	1	no
NM_001001299	NM_001001299	-	chr3:68858617-68885269	HG	LG	NOTEST	0.434686	0	#NAME?	0	1	1	no
NM_001001300	NM_001001300	-	chr2:148409405-148420762	HG	LG	OK	139.193	134.766	-0.0466235	-0.109352	0.76025	0.845347	no
NM_001001301	NM_001001301	-	chr1:36613329-36667621	HG	LG	NOTEST	0	0	0	0	1	1	no
NM_001001304	NM_001001304	-	chr3:30993385-31001851	HG	LG	NOTEST	43.5794	22.9168	-0.927241	0	1	1	no
NM_001001310	NM_001001310	-	chr25:2266371-2267965	HG	LG	NOTEST	0	0	0	0	1	1	no
NM_001001311	NM_001001311	-	chr27:7438734-7442565	HG	LG	NOTEST	0	0	0	0	1	1	no
NM_001001312	NM_001001312	-	chr27:7361939-7366365	HG	LG	NOTEST	0	0	0	0	1	1	no
NM_001001313	NM_001001313	-	chr33:5249337-5254464	HG	LG	NOTEST	0	0	0	0	1	1	no
NM_001001314	NM_001001314	-	chr33:5241760-5245597	HG	LG	NOTEST	0	0	0	0	1	1	no
NM_001001315	NM_001001315	-	chr1:124544419-124546074	HG	LG	NOTEST	0	2.28333	inf	0	1	1	no
NM_001001316	NM_001001316	-	chr2:4569272-4636197	HG	LG	NOTEST	17.515	22.3643	0.352608	0	1	1	no
NM_001001328	NM_001001328	-	chr19:5055815-5065939	HG	LG	OK	302.13	375.594	0.314006	0.8091	0.02145	0.0655842	no
NM_001001337	NM_001001337	-	chr1:75219389-75286457	HG	LG	NOTEST	0	0	0	0	1	1	no
NM_001001340	NM_001001340	-	chr1:75219389-75286457	HG	LG	NOTEST	9.81669	3.51278	-1.48262	0	1	1	no
NM_001001341	NM_001001341	-	chr1:75219389-75286457	HG	LG	NOTEST	0.011828	0.0114292	-0.0494863	0	1	1	no
NM_001001461	NM_001001461	-	chr7:252347-257840	HG	LG	NOTEST	34.3028	22.8185	-0.588121	0	1	1	no
NM_001001462	NM_001001462	-	chr2:126817623-126874831	HG	LG	NOTEST	0	0.420282	inf	0	1	1	no
NM_001001463	NM_001001463	-	chr5:7819849-7842402	HG	LG	NOTEST	0	0	0	0	1	1	no
NM_001001465	NM_001001465	-	chr7:11870998-11916693	HG	LG	NOTEST	13.8588	3.28002	-2.07903	0	1	1	no
NM_001001466	NM_001001466	-	chr5:54870148-54966049	HG	LG	NOTEST	3.66244	5.11454	0.481798	0	1	1	no
NM_001001467	NM_001001467	-	chr18:10077471-10079300	HG	LG	NOTEST	21.02	25.1624	0.25951	0	1	1	no
NM_001001468	NM_001001468	-	chr1:27057990-27068585	HG	LG	NOTEST	16.0385	3.77958	-2.08524	0	1	1	no
NM_001001469	NM_001001469	-	chr1:106695139-106728336	HG	LG	NOTEST	0.379638	0	#NAME?	0	1	1	no
NM_001001470	NM_001001470	-	chr1:133828098-133831585	HG	LG	NOTEST	0	0	0	0	1	1	no
NM_001001471	NM_001001471	-	chr27:7732093-7746642	HG	LG	NOTEST	0	0	0	0	1	1	no
NM_001001472	NM_001001472	-	chr5:36403464-36406967	HG	LG	NOTEST	0.850147	0.384477	-1.14482	0	1	1	no
NM_001001473	NM_001001473	-	chr8:440099-444521	HG	LG	NOTEST	0	0	0	0	1	1	no
NM_001001527	NM_001001527	-	chr24:6239027-6240535	HG	LG	NOTEST	5.94328	15.0505	1.34048	0	1	1	no
NM_001001528	NM_001001528	-	chr8:11450027-11459763	HG	LG	NOTEST	1.21413	0.759805	-0.676219	0	1	1	no
NM_001001529	NM_001001529	-	chr21:6377331-6383361	HG	LG	NOTEST	0.317881	0.293673	-0.114279	0	1	1	no
NM_001001530	NM_001001530	-	chr9:14139403-14192882	HG	LG	NOTEST	0	0.327749	inf	0	1	1	no
NM_001001531	NM_001001531	-	chrUn_NW_020110167v1:166585-931089	HG	LG	NOTEST	0	0	0	0	1	1	no
NM_001001603	NM_001001603	-	chr2:19733417-19766338	HG	LG	NOTEST	0	0	0	0	1	1	no
NM_001001604	NM_001001604	-	chr10:14943861-14967859	HG	LG	NOTEST	0	0	0	0	1	1	no
NM_001001605	NM_001001605	-	chr2:4078683-4080170	HG	LG	NOTEST	0	0	0	0	1	1	no
NM_001001606	NM_001001606	-	chr13:17779199-17780947	HG	LG	NOTEST	0	0	0	0	1	1	no
NM_001001607	NM_001001607	-	chr3:107402562-107403462	HG	LG	NOTEST	2.36381	0	#NAME?	0	1	1	no
NM_001001608	NM_001001608	-	chr3:107467261-107468665	HG	LG	NOTEST	0	0	0	0	1	1	no
NM_001001609	NM_001001609	-	chr3:107427132-107429770	HG	LG	NOTEST	1.58852	0	#NAME?	0	1	1	no
NM_001001610	NM_001001610	-	chr3:107470956-107472826	HG	LG	NOTEST	0	0	0	0	1	1	no
NM_001001611	NM_001001611	-	chr3:107433950-107437008	HG	LG	NOTEST	0	0	0	0	1	1	no
NM_001001613	NM_001001613	-	chr13:13851668-13855190	HG	LG	OK	58.4219	55.7921	-0.06645	-0.0948889	0.7796	0.859363	no
NM_001001614	NM_001001614	-	chr22:4155371-4172438	HG	LG	NOTEST	0	0	0	0	1	1	no
NM_001001615	NM_001001615	-	chr2:104786828-104900468	HG	LG	NOTEST	0	0	0	0	1	1	no
NM_001001616	NM_001001616	-	chr6:18418467-18425791	HG	LG	NOTEST	0	0	0	0	1	1	no
NM_001001733	NM_001001733	-	chr7:35329291-35374980	HG	LG	NOTEST	0.438445	0.32498	-0.432043	0	1	1	no
NM_001001741	NM_001001741	-	chr2:43774052-43778726	HG	LG	NOTEST	21.7521	53.6113	1.30138	0	1	1	no
NM_001001742	NM_001001742	-	chr1:197392645-197395026	HG	LG	NOTEST	0	0	0	0	1	1	no
NM_001001743	NM_001001743	-	chr4:4751472-4962254	HG	LG	NOTEST	0.978544	0	#NAME?	0	1	1	no
NM_001001744	NM_001001744	-	chr2:86044963-86053142	HG	LG	NOTEST	0	0.272069	inf	0	1	1	no
NM_001001745	NM_001001745	-	chr4:14121896-14142349	HG	LG	NOTEST	1.54153	0.687479	-1.16498	0	1	1	no
NM_001001746	NM_001001746	-	chrZ:435848-439872	HG	LG	NOTEST	0.677808	0	#NAME?	0	1	1	no
NM_001001747	NM_001001747	-	chrZ:1821761-1881535	HG	LG	OK	142.436	144.102	0.0167767	0.0535658	0.87735	0.91834	no
NM_001001748	NM_001001748	-	chr2:91931574-91942888	HG	LG	NOTEST	19.7496	15.2496	-0.37305	0	1	1	no
NM_001001749	NM_001001749	-	chr4:16422887-16439613	HG	LG	OK	845.422	790.167	-0.0975141	-0.319782	0.3601	0.527083	no
NM_001001750	NM_001001750	-	chr10:1784064-1787001	HG	LG	NOTEST	1.20096	0.367929	-1.70669	0	1	1	no
NM_001001751	NM_001001751	-	chr14:4323044-4332386	HG	LG	NOTEST	11.538	8.03703	-0.521656	0	1	1	no
NM_001001752	NM_001001752	-	chr6:17408109-17413208	HG	LG	NOTEST	16.2228	15.8243	-0.0358841	0	1	1	no
NM_001001753	NM_001001753	-	chr2:112027113-112034638	HG	LG	NOTEST	0	0	0	0	1	1	no
NM_001001755	NM_001001755	-	chr3:41433286-41462991	HG	LG	NOTEST	18.7675	23.9665	0.352784	0	1	1	no
NM_001001756	NM_001001756	-	chr10:3014289-3018506	HG	LG	NOTEST	1.17848	2.51717	1.09488	0	1	1	no
NM_001001757	NM_001001757	-	chr6:18406320-18414396	HG	LG	NOTEST	0	0	0	0	1	1	no
NM_001001758	NM_001001758	-	chr2:69267186-69363880	HG	LG	NOTEST	5.84716	5.16952	-0.177707	0	1	1	no
NM_001001759	NM_001001759	-	chr6:3766875-3800358	HG	LG	NOTEST	0.241118	0.200473	-0.266336	0	1	1	no
NM_001001760	NM_001001760	-	chr11:15966491-16380958	HG	LG	NOTEST	17.545	38.3	1.12628	0	1	1	no
NM_001001761	NM_001001761	-	chr10:9662328-9683958	HG	LG	OK	424.347	229.72	-0.885371	-0.57861	0.13875	0.271568	no
NM_001001763	NM_001001763	-	chr1:137344102-137365066	HG	LG	NOTEST	0.409128	0	#NAME?	0	1	1	no
NM_001001764	NM_001001764	-	chr4:61063486-61084386	HG	LG	NOTEST	0	0	0	0	1	1	no
NM_001001765	NM_001001765	-	chr2:42275734-42283282	HG	LG	NOTEST	17.5216	18.8433	0.104915	0	1	1	no
NM_001001766	NM_001001766	-	chr1:137563657-137577111	HG	LG	NOTEST	0	0	0	0	1	1	no
NM_001001767	NM_001001767	-	chr20:13795910-13801004	HG	LG	NOTEST	2.60673	2.61908	0.00681745	0	1	1	no
NM_001001772	NM_001001772	-	chrZ:33788783-33890025	HG	LG	OK	70.6854	54.1137	-0.385419	-0.716591	0.0411	0.10739	no
NM_001001773	NM_001001773	-	chr10:18508303-18523276	HG	LG	NOTEST	8.37597	6.04249	-0.471114	0	1	1	no
NM_001001775	NM_001001775	-	chr4:21423375-21510819	HG	LG	NOTEST	1.69652	0.517541	-1.71284	0	1	1	no
NM_001001776	NM_001001776	-	chr3:88420519-88428940	HG	LG	NOTEST	0	0	0	0	1	1	no
NM_001001777	NM_001001777	-	chr3:88390023-88395707	HG	LG	NOTEST	0	0	0	0	1	1	no
NM_001001778	NM_001001778	-	chr11:11429330-11439821	HG	LG	NOTEST	0.980837	0.279397	-1.8117	0	1	1	no
NM_001001779	NM_001001779	-	chr3:107406230-107408849	HG	LG	NOTEST	0	0	0	0	1	1	no
NM_001001780	NM_001001780	-	chr3:107392999-107397608	HG	LG	NOTEST	0	0	0	0	1	1	no
NM_001001781	NM_001001781	-	chr3:107437996-107440666	HG	LG	NOTEST	0	1.46675	inf	0	1	1	no
NM_001001782	NM_001001782	-	chr8:20024801-20028926	HG	LG	OK	188.972	186.285	-0.0206595	-0.0518474	0.8806	0.91921	no
NM_001001783	NM_001001783	-	chr5:11952538-11956275	HG	LG	OK	101.289	85.9634	-0.23669	-0.247894	0.4714	0.633007	no
NM_001001784	NM_001001784	-	chr9:16101205-16103320	HG	LG	NOTEST	0	0.943237	inf	0	1	1	no
NM_001001858	NM_001001858	-	chr23:3394482-3397785	HG	LG	NOTEST	0	0	0	0	1	1	no
NM_001001879	NM_001001879	-	chr4:61357026-61369960	HG	LG	NOTEST	0.32778	0.574992	0.810813	0	1	1	no
NM_001001897	NM_001001897	-	chr1:53883488-53894794	HG	LG	NOTEST	0	0	0	0	1	1	no
NM_001001899	NM_001001899	-	chr19:8296188-8312828	HG	LG	NOTEST	0.246588	0	#NAME?	0	1	1	no
NM_001001901	NM_001001901	-	chr6:24341474-24343952	HG	LG	NOTEST	0	0	0	0	1	1	no
NM_001002242	NM_001002242	-	chr20:9935354-9956917	HG	LG	OK	499.651	509.728	0.0288068	0.0853583	0.80635	0.877011	no
NM_001002856	NM_001002856	-	chr23:4490528-4491441	HG	LG	NOTEST	0	0	0	0	1	1	no
NM_001003718	NM_001003718	-	chr13:5570215-6041069	HG	LG	NOTEST	0	0	0	0	1	1	no
NM_001003797	NM_001003797	-	chr12:9596108-9612130	HG	LG	NOTEST	0.466314	1.16466	1.32054	0	1	1	no
NM_001004368	NM_001004368	-	chr4:65185438-65213106	HG	LG	NOTEST	0.121056	0	#NAME?	0	1	1	no
NM_001004369	NM_001004369	-	chr10:7264630-7271706	HG	LG	NOTEST	2.22415	2.94716	0.40607	0	1	1	no
NM_001004370	NM_001004370	-	chr10:13300545-13308471	HG	LG	NOTEST	0.977092	0.390429	-1.32343	0	1	1	no
NM_001004371	NM_001004371	-	chr11:12119372-12198657	HG	LG	NOTEST	0	0.10918	inf	0	1	1	no
NM_001004372	NM_001004372	-	chr11:15410697-15418022	HG	LG	NOTEST	0	0	0	0	1	1	no
NM_001004373	NM_001004373	-	chr11:15783103-15786657	HG	LG	NOTEST	0.372515	0	#NAME?	0	1	1	no
NM_001004374	NM_001004374	-	chr14:12503684-12505299	HG	LG	OK	138.375	164.309	0.247835	0.351693	0.31895	0.487452	no
NM_001004375	NM_001004375	-	chr14:12507376-12508287	HG	LG	NOTEST	9.45881	2.86856	-1.72133	0	1	1	no
NM_001004376	NM_001004376	-	chr14:12510394-12511200	HG	LG	NOTEST	13	15.4298	0.247208	0	1	1	no
NM_001004378	NM_001004378	-	chr16:2526353-2529817	HG	LG	NOTEST	0	0	0	0	1	1	no
NM_001004379	NM_001004379	-	chr17:7165761-7168875	HG	LG	OK	95.0762	85.4387	-0.154195	-0.213448	0.532	0.680867	no
NM_001004381	NM_001004381	-	chr1:29035553-29120864	HG	LG	NOTEST	0.442404	0.187288	-1.24011	0	1	1	no
NM_001004382	NM_001004382	-	chr1:43956042-43978617	HG	LG	NOTEST	0.889869	0.586307	-0.601937	0	1	1	no
NM_001004383	NM_001004383	-	chr1:52757088-52953803	HG	LG	NOTEST	0	0.803241	inf	0	1	1	no
NM_001004384	NM_001004384	-	chr1:55281096-55329525	HG	LG	NOTEST	0	0	0	0	1	1	no
NM_001004385	NM_001004385	-	chr1:65884947-66173568	HG	LG	NOTEST	1.04908	1.21366	0.210235	0	1	1	no
NM_001004386	NM_001004386	-	chr1:78201042-78212460	HG	LG	NOTEST	0.547173	0	#NAME?	0	1	1	no
NM_001004387	NM_001004387	-	chr1:78678053-78732359	HG	LG	OK	67.2454	76.2054	0.180458	0.425815	0.22835	0.392341	no
NM_001004388	NM_001004388	-	chr1:88694157-88714869	HG	LG	NOTEST	0.205128	0	#NAME?	0	1	1	no
NM_001004389	NM_001004389	-	chr1:105352202-105363080	HG	LG	NOTEST	0	1.07159	inf	0	1	1	no
NM_001004390	NM_001004390	-	chr1:197288209-197289402	HG	LG	NOTEST	0	0	0	0	1	1	no
NM_001004391	NM_001004391	-	chr20:7236153-7648890	HG	LG	NOTEST	0.280137	0	#NAME?	0	1	1	no
NM_001004392	NM_001004392	-	chr20:8822382-8865514	HG	LG	NOTEST	0.275936	0.400914	0.538961	0	1	1	no
NM_001004393	NM_001004393	-	chr20:9700733-9710909	HG	LG	OK	79.0752	67.4121	-0.230218	-0.25417	0.45805	0.620702	no
NM_001004395	NM_001004395	-	chr26:1979694-2003254	HG	LG	OK	173.445	152.674	-0.184022	-0.535687	0.1266	0.253923	no
NM_001004396	NM_001004396	-	chr27:5196888-5202936	HG	LG	NOTEST	1.84635	2.21402	0.261992	0	1	1	no
NM_001004397	NM_001004397	-	chr28:2112946-2117081	HG	LG	NOTEST	53.6946	51.0365	-0.0732455	0	1	1	no
NM_001004398	NM_001004398	-	chr2:49138830-49243786	HG	LG	NOTEST	4.27477	0.715576	-2.57867	0	1	1	no
NM_001004399	NM_001004399	-	chr2:64890320-64913904	HG	LG	NOTEST	1.49879	1.62733	0.118714	0	1	1	no
NM_001004400	NM_001004400	-	chr2:66279382-66281876	HG	LG	NOTEST	0.526354	0.42407	-0.311729	0	1	1	no
NM_001004401	NM_001004401	-	chr4:64741538-64783894	HG	LG	NOTEST	22.9971	11.3657	-1.01676	0	1	1	no
NM_001004402	NM_001004402	-	chr4:78304218-78324093	HG	LG	NOTEST	0	0.280624	inf	0	1	1	no
NM_001004403	NM_001004403	-	chr4:83930354-83937106	HG	LG	NOTEST	0	0	0	0	1	1	no
NM_001004404	NM_001004404	-	chr5:24137323-24142163	HG	LG	OK	111.025	130.602	0.234303	0.558091	0.1108	0.233345	no
NM_001004405	NM_001004405	-	chr5:25874263-25898273	HG	LG	NOTEST	0.595762	0.808358	0.440256	0	1	1	no
NM_001004406	NM_001004406	-	chr5:36173424-36176226	HG	LG	NOTEST	0	0	0	0	1	1	no
NM_001004407	NM_001004407	-	chr7:24024962-24051622	HG	LG	NOTEST	0	0	0	0	1	1	no
NM_001004408	NM_001004408	-	chr8:18989398-19032035	HG	LG	NOTEST	17.7377	34.74	0.969782	0	1	1	no
NM_001004409	NM_001004409	-	chr9:10687963-10708703	HG	LG	NOTEST	0.503142	0	#NAME?	0	1	1	no
NM_001004410	NM_001004410	-	chr9:17701500-17719908	HG	LG	NOTEST	0.195449	0.195234	-0.0015883	0	1	1	no
NM_001004411	NM_001004411	-	chr9:20725154-20764143	HG	LG	NOTEST	0	0.516272	inf	0	1	1	no
NM_001004412	NM_001004412	-	chr9:23215038-23250380	HG	LG	OK	126.025	111.325	-0.178933	-0.439691	0.2105	0.373602	no
NM_001004413	NM_001004413	-	chr25:2407604-2418474	HG	LG	NOTEST	0	0	0	0	1	1	no
NM_001004414	NM_001004414	-	chr26:2562714-2564948	HG	LG	NOTEST	16.4421	13.1205	-0.325566	0	1	1	no
NM_001004429	NM_001004429	-	chr4:83885033-83903843	HG	LG	NOTEST	0.248151	0	#NAME?	0	1	1	no
NM_001004493	NM_001004493	-	chr26:1900569-1977064	HG	LG	NOTEST	0	0	0	0	1	1	no
NM_001004709	NM_001004709	-	chr26:1900569-1977064	HG	LG	NOTEST	49.2393	50.5755	0.0386271	0	1	1	no
NM_001004766	NM_001004766	-	chr5:22842139-22880586	HG	LG	NOTEST	0	0.399421	inf	0	1	1	no
NM_001004767	NM_001004767	-	chr6:7315903-7336949	HG	LG	NOTEST	0.966497	0.591339	-0.70878	0	1	1	no
NM_001004768	NM_001004768	-	chr24:4240682-4248590	HG	LG	NOTEST	35.4059	39.0949	0.142987	0	1	1	no
NM_001004769	NM_001004769	-	chr4:34617001-34622374	HG	LG	NOTEST	0.698522	0	#NAME?	0	1	1	no
NM_001005345	NM_001005345	-	chr13:10873693-10890137	HG	LG	NOTEST	0	0.300201	inf	0	1	1	no
NM_001005346	NM_001005346	-	chr1:194859318-194874075	HG	LG	NOTEST	4.73052	11.3282	1.25985	0	1	1	no
NM_001005347	NM_001005347	-	chr4:79147284-79199619	HG	LG	NOTEST	0	0.208108	inf	0	1	1	no
NM_001005427	NM_001005427	-	chr2:28039470-28092164	HG	LG	NOTEST	0	0.335752	inf	0	1	1	no
NM_001005571	NM_001005571	-	chr2:2167830-2169476	HG	LG	NOTEST	4.15874	2.84878	-0.5458	0	1	1	no
NM_001005616	NM_001005616	-	chr3:21385126-21421817	HG	LG	NOTEST	6.10007	6.30252	0.0471032	0	1	1	no
NM_001005618	NM_001005618	-	chr21:5515435-5532562	HG	LG	OK	629.159	570.579	-0.140998	-0.492312	0.1554	0.29752	no
NM_001005791	NM_001005791	-	chr5:30281790-30373019	HG	LG	NOTEST	0	0	0	0	1	1	no
NM_001005796	NM_001005796	-	chr5:17282811-17290567	HG	LG	NOTEST	0	0	0	0	1	1	no
NM_001005798	NM_001005798	-	chr2:136964311-137072200	HG	LG	NOTEST	1.59522	0.159874	-3.31875	0	1	1	no
NM_001005800	NM_001005800	-	chr10:1671680-1758517	HG	LG	OK	163.197	136.882	-0.253673	-0.681497	0.05585	0.136063	no
NM_001005802	NM_001005802	-	chr10:1457005-1466171	HG	LG	NOTEST	0.744779	0	#NAME?	0	1	1	no
NM_001005805	NM_001005805	-	chr10:4180499-4188191	HG	LG	NOTEST	1.50358	1.79276	0.253784	0	1	1	no
NM_001005808	NM_001005808	-	chr10:4228393-4240381	HG	LG	NOTEST	0.455752	0.656605	0.526777	0	1	1	no
NM_001005811	NM_001005811	-	chr10:9144661-9176482	HG	LG	NOTEST	0	0.28135	inf	0	1	1	no
NM_001005813	NM_001005813	-	chr10:9462005-9485287	HG	LG	NOTEST	0	0.718358	inf	0	1	1	no
NM_001005816	NM_001005816	-	chr10:11304517-11323916	HG	LG	NOTEST	0.368974	0	#NAME?	0	1	1	no
NM_001005819	NM_001005819	-	chr10:11643176-11656460	HG	LG	NOTEST	5.73992	6.83416	0.251734	0	1	1	no
NM_001005821	NM_001005821	-	chr10:13612325-13615857	HG	LG	NOTEST	2.26419	3.68084	0.701035	0	1	1	no
NM_001005822	NM_001005822	-	chr10:17343970-17392663	HG	LG	NOTEST	1.79304	0	#NAME?	0	1	1	no
NM_001005823	NM_001005823	-	chr10:18059064-18064073	HG	LG	NOTEST	0	0	0	0	1	1	no
NM_001005825	NM_001005825	-	chr10:18494770-18504628	HG	LG	NOTEST	9.11813	5.25977	-0.793738	0	1	1	no
NM_001005827	NM_001005827	-	chr10:18589407-18605531	HG	LG	NOTEST	1.67268	1.15217	-0.537805	0	1	1	no
NM_001005830	NM_001005830	-	chr10:18908141-18939692	HG	LG	NOTEST	4.14845	0.285585	-3.86058	0	1	1	no
NM_001005831	NM_001005831	-	chr11:271489-287932	HG	LG	OK	73.0282	62.9567	-0.214094	-0.412801	0.23795	0.40348	no
NM_001005833	NM_001005833	-	chr11:431115-437630	HG	LG	NOTEST	23.8608	20.426	-0.224234	0	1	1	no
NM_001005834	NM_001005834	-	chr11:575378-581357	HG	LG	OK	182.176	208.821	0.196938	0.511195	0.14895	0.288848	no
NM_001005835	NM_001005835	-	chr11:988176-1000113	HG	LG	OK	104.258	116.901	0.165122	0.416987	0.23765	0.40348	no
NM_001005836	NM_001005836	-	chr11:1173204-1185599	HG	LG	OK	143.213	142.262	-0.00960787	-0.0257089	0.94165	0.964073	no
NM_001005838	NM_001005838	-	chr11:4977247-4988621	HG	LG	NOTEST	0	0	0	0	1	1	no
NM_001005839	NM_001005839	-	chr11:6508614-6522917	HG	LG	NOTEST	2.68743	1.18602	-1.1801	0	1	1	no
NM_001005840	NM_001005840	-	chr11:7578834-7650000	HG	LG	NOTEST	0	0.497366	inf	0	1	1	no
NM_001005841	NM_001005841	-	chr11:7714287-7724790	HG	LG	NOTEST	0	0.432274	inf	0	1	1	no
NM_001005842	NM_001005842	-	chr11:7826733-7848600	HG	LG	NOTEST	8.08061	7.18238	-0.170003	0	1	1	no
NM_001005843	NM_001005843	-	chr11:8114723-8118077	HG	LG	NOTEST	0	0.725433	inf	0	1	1	no
NM_001005848	NM_001005848	-	chr21:2806581-2808648	HG	LG	NOTEST	0.562185	0.553922	-0.0213628	0	1	1	no
NM_001006129	NM_001006129	-	chr11:11323720-11336053	HG	LG	NOTEST	0	0.36422	inf	0	1	1	no
NM_001006130	NM_001006130	-	chr11:16858564-16903467	HG	LG	NOTEST	1.16766	3.90996	1.74353	0	1	1	no
NM_001006131	NM_001006131	-	chr11:19719048-19722530	HG	LG	NOTEST	0	0	0	0	1	1	no
NM_001006132	NM_001006132	-	chr11:19752524-19794254	HG	LG	NOTEST	0	0	0	0	1	1	no
NM_001006133	NM_001006133	-	chr12:1720878-1784190	HG	LG	NOTEST	7.00569	9.12983	0.38206	0	1	1	no
NM_001006136	NM_001006136	-	chr12:5621660-5646169	HG	LG	NOTEST	6.16728	5.95569	-0.0503667	0	1	1	no
NM_001006137	NM_001006137	-	chr12:9520458-9523459	HG	LG	NOTEST	4.1189	1.90335	-1.11372	0	1	1	no
NM_001006138	NM_001006138	-	chr12:9907200-9924906	HG	LG	NOTEST	2.59607	0.721709	-1.84684	0	1	1	no
NM_001006139	NM_001006139	-	chr12:10137396-10148725	HG	LG	NOTEST	0.392037	0.17762	-1.14219	0	1	1	no
NM_001006140	NM_001006140	-	chr12:11645039-11656384	HG	LG	OK	270.246	271.006	0.00404983	0.0115589	0.97	0.984017	no
NM_001006141	NM_001006141	-	chr12:15139305-15241268	HG	LG	NOTEST	0	0.200422	inf	0	1	1	no
NM_001006142	NM_001006142	-	chr12:16924474-16950488	HG	LG	NOTEST	0	0	0	0	1	1	no
NM_001006143	NM_001006143	-	chr12:19022257-19032275	HG	LG	NOTEST	0	0	0	0	1	1	no
NM_001006144	NM_001006144	-	chr13:1576665-1588008	HG	LG	NOTEST	0	0	0	0	1	1	no
NM_001006145	NM_001006145	-	chr13:1594999-1603312	HG	LG	NOTEST	0	0	0	0	1	1	no
NM_001006146	NM_001006146	-	chr13:8542901-8553940	HG	LG	NOTEST	0.857737	1.11458	0.377899	0	1	1	no
NM_001006147	NM_001006147	-	chr13:3514653-3536259	HG	LG	NOTEST	11.2512	19.2113	0.771871	0	1	1	no
NM_001006148	NM_001006148	-	chr13:10782856-10797572	HG	LG	NOTEST	50.7959	44.5564	-0.189079	0	1	1	no
NM_001006149	NM_001006149	-	chr13:12174391-12188986	HG	LG	NOTEST	4.89393	3.82318	-0.356218	0	1	1	no
NM_001006150	NM_001006150	-	chr13:13587585-13608609	HG	LG	NOTEST	14.0397	23.2778	0.72944	0	1	1	no
NM_001006151	NM_001006151	-	chr13:13782578-13789679	HG	LG	NOTEST	3.43914	0.43505	-2.98279	0	1	1	no
NM_001006152	NM_001006152	-	chr13:16586220-16601777	HG	LG	NOTEST	0	0	0	0	1	1	no
NM_001006153	NM_001006153	-	chr13:16610583-16618796	HG	LG	NOTEST	0	0	0	0	1	1	no
NM_001006154	NM_001006154	-	chr13:16749774-16755568	HG	LG	NOTEST	4.00354	2.72238	-0.556407	0	1	1	no
NM_001006155	NM_001006155	-	chr13:17442195-17466132	HG	LG	NOTEST	13.7249	11.8635	-0.210272	0	1	1	no
NM_001006156	NM_001006156	-	chr13:17876818-17881779	HG	LG	NOTEST	0	0	0	0	1	1	no
NM_001006158	NM_001006158	-	chr14:1408671-1422505	HG	LG	NOTEST	0	0	0	0	1	1	no
NM_001006159	NM_001006159	-	chr14:2579665-2589047	HG	LG	OK	96.6961	108.078	0.160545	0.353092	0.31985	0.488119	no
NM_001006160	NM_001006160	-	chr14:3479886-3483893	HG	LG	NOTEST	0	0	0	0	1	1	no
NM_001006161	NM_001006161	-	chr14:3830736-3870023	HG	LG	NOTEST	6.33391	4.67138	-0.439247	0	1	1	no
NM_001006162	NM_001006162	-	chr14:4448212-4469040	HG	LG	NOTEST	1.15576	0.680976	-0.763164	0	1	1	no
NM_001006163	NM_001006163	-	chr14:5142971-5153535	HG	LG	NOTEST	0	0.873785	inf	0	1	1	no
NM_001006164	NM_001006164	-	chr14:5190746-5228149	HG	LG	OK	1325.92	1151.11	-0.203974	-0.718552	0.04055	0.106748	no
NM_001006165	NM_001006165	-	chr14:5519248-5533877	HG	LG	NOTEST	0	0.354379	inf	0	1	1	no
NM_001006166	NM_001006166	-	chr14:6543050-6553283	HG	LG	NOTEST	0.466773	4.45723	3.25535	0	1	1	no
NM_001006167	NM_001006167	-	chr14:7014917-7034374	HG	LG	NOTEST	0.775699	0.753046	-0.0427592	0	1	1	no
NM_001006169	NM_001006169	-	chr14:7955542-7967634	HG	LG	NOTEST	0	0	0	0	1	1	no
NM_001006170	NM_001006170	-	chr14:8032225-8037211	HG	LG	NOTEST	1.7444	0	#NAME?	0	1	1	no
NM_001006171	NM_001006171	-	chr14:8720834-8727611	HG	LG	NOTEST	26.3378	23.326	-0.175192	0	1	1	no
NM_001006172	NM_001006172	-	chr14:9132061-9150363	HG	LG	NOTEST	2.36227	0.907589	-1.38006	0	1	1	no
NM_001006174	NM_001006174	-	chr14:9317250-9318876	HG	LG	NOTEST	0.580131	0.496515	-0.224542	0	1	1	no
NM_001006175	NM_001006175	-	chr14:12871037-12889227	HG	LG	NOTEST	0	0.212705	inf	0	1	1	no
NM_001006176	NM_001006176	-	chr14:13096338-13131792	HG	LG	NOTEST	4.88476	7.5492	0.628037	0	1	1	no
NM_001006177	NM_001006177	-	chr3:15927401-15940407	HG	LG	NOTEST	0.354567	0.694129	0.969144	0	1	1	no
NM_001006178	NM_001006178	-	chr3:15568699-15584885	HG	LG	NOTEST	0	0	0	0	1	1	no
NM_001006179	NM_001006179	-	chr3:15471738-15488351	HG	LG	NOTEST	7.68033	4.57692	-0.746793	0	1	1	no
NM_001006180	NM_001006180	-	chr15:638787-653871	HG	LG	NOTEST	9.2567	8.99411	-0.0415186	0	1	1	no
NM_001006181	NM_001006181	-	chr15:747863-761643	HG	LG	NOTEST	8.77462	5.2063	-0.753076	0	1	1	no
NM_001006182	NM_001006182	-	chr15:1006617-1036096	HG	LG	NOTEST	12.8781	14.2899	0.150083	0	1	1	no
NM_001006183	NM_001006183	-	chr15:1604822-1612192	HG	LG	NOTEST	0	0	0	0	1	1	no
NM_001006184	NM_001006184	-	chr15:4746613-4783923	HG	LG	NOTEST	0.636772	0	#NAME?	0	1	1	no
NM_001006185	NM_001006185	-	chr15:5244448-5251022	HG	LG	OK	57.8281	76.7443	0.408287	0.735101	0.0366	0.0997221	no
NM_001006186	NM_001006186	-	chr15:5251350-5257325	HG	LG	NOTEST	27.0363	29.1936	0.110752	0	1	1	no
NM_001006187	NM_001006187	-	chr15:5748938-5760591	HG	LG	OK	82.2447	88.4526	0.104983	0.226548	0.52285	0.6741	no
NM_001006189	NM_001006189	-	chr15:5989101-5991824	HG	LG	OK	64.3902	74.5955	0.212248	0.338855	0.33245	0.500815	no
NM_001006191	NM_001006191	-	chr15:6590283-6599690	HG	LG	NOTEST	5.21755	7.75266	0.571319	0	1	1	no
NM_001006192	NM_001006192	-	chr15:8001343-8004469	HG	LG	OK	201.986	210.097	0.0568022	0.140788	0.6909	0.805726	no
NM_001006194	NM_001006194	-	chr15:9566476-9572194	HG	LG	NOTEST	1.09153	0	#NAME?	0	1	1	no
NM_001006195	NM_001006195	-	chr15:11394233-11405775	HG	LG	NOTEST	37.4377	25.0605	-0.57908	0	1	1	no
NM_001006196	NM_001006196	-	chr16:2499935-2503957	HG	LG	NOTEST	0	0	0	0	1	1	no
NM_001006197	NM_001006197	-	chr17:8183342-8188913	HG	LG	NOTEST	0.884272	1.04349	0.238858	0	1	1	no
NM_001006198	NM_001006198	-	chr17:7495902-7507691	HG	LG	NOTEST	0	0	0	0	1	1	no
NM_001006199	NM_001006199	-	chr17:6210654-6246739	HG	LG	OK	181.98	173.141	-0.0718339	-0.179689	0.60915	0.73457	no
NM_001006201	NM_001006201	-	chr17:5268862-5275457	HG	LG	NOTEST	0	0	0	0	1	1	no
NM_001006202	NM_001006202	-	chr17:2266799-2277936	HG	LG	NOTEST	0	0	0	0	1	1	no
NM_001006204	NM_001006204	-	chr18:4538741-4552221	HG	LG	NOTEST	6.6714	19.4066	1.54049	0	1	1	no
NM_001006205	NM_001006205	-	chr18:4586307-4604298	HG	LG	OK	127.907	137.655	0.105965	0.293038	0.4132	0.575255	no
NM_001006206	NM_001006206	-	chr18:4966820-4976208	HG	LG	OK	58.0941	51.0294	-0.187063	-0.315641	0.37465	0.541161	no
NM_001006207	NM_001006207	-	chr18:6568827-6578600	HG	LG	NOTEST	39.1887	53.5878	0.451464	0	1	1	no
NM_001006208	NM_001006208	-	chr18:6650285-6673539	HG	LG	NOTEST	0.488185	0.31361	-0.638453	0	1	1	no
NM_001006209	NM_001006209	-	chr18:6978809-6984455	HG	LG	OK	199.938	180.042	-0.151219	-0.389221	0.27365	0.444645	no
NM_001006210	NM_001006210	-	chr18:7046646-7057713	HG	LG	NOTEST	0	0	0	0	1	1	no
NM_001006211	NM_001006211	-	chr19:994862-999883	HG	LG	NOTEST	0.243959	0.202834	-0.266336	0	1	1	no
NM_001006212	NM_001006212	-	chr19:2786401-2799813	HG	LG	NOTEST	0	0	0	0	1	1	no
NM_001006214	NM_001006214	-	chr19:4277200-4285615	HG	LG	NOTEST	2.45104	6.05347	1.30437	0	1	1	no
NM_001006215	NM_001006215	-	chr19:4651822-4667060	HG	LG	NOTEST	0	0	0	0	1	1	no
NM_001006216	NM_001006216	-	chr19:5035160-5041388	HG	LG	NOTEST	39.6464	36.7841	-0.108107	0	1	1	no
NM_001006217	NM_001006217	-	chr19:5046495-5051413	HG	LG	OK	375.811	381.424	0.0213886	0.0574648	0.86975	0.91821	no
NM_001006219	NM_001006219	-	chr19:5331006-5350530	HG	LG	OK	691.694	711.558	0.0408477	0.126798	0.71765	0.822291	no
NM_001006220	NM_001006220	-	chr19:5352843-5403539	HG	LG	OK	99.2709	89.0917	-0.156079	-0.386855	0.2719	0.443893	no
NM_001006221	NM_001006221	-	chr19:5568685-5590184	HG	LG	NOTEST	2.5073	3.39981	0.439318	0	1	1	no
NM_001006222	NM_001006222	-	chr19:6419076-6441328	HG	LG	NOTEST	1.23078	0.828958	-0.570198	0	1	1	no
NM_001006223	NM_001006223	-	chr19:6994244-7000330	HG	LG	OK	814.007	694.405	-0.229262	-0.788832	0.0259	0.0759685	no
NM_001006224	NM_001006224	-	chr19:7313634-7334393	HG	LG	NOTEST	21.2114	26.083	0.298271	0	1	1	no
NM_001006225	NM_001006225	-	chr1:13132821-13139845	HG	LG	NOTEST	0	0	0	0	1	1	no
NM_001006226	NM_001006226	-	chr1:12579894-12642425	HG	LG	OK	493.005	450.675	-0.129516	-0.434648	0.2157	0.37982	no
NM_001006227	NM_001006227	-	chr1:20564338-20594716	HG	LG	NOTEST	0.330077	0.24467	-0.431964	0	1	1	no
NM_001006229	NM_001006229	-	chr1:25430535-25492527	HG	LG	NOTEST	0	0	0	0	1	1	no
NM_001006230	NM_001006230	-	chr1:28571392-28577815	HG	LG	NOTEST	0	0	0	0	1	1	no
NM_001006231	NM_001006231	-	chr1:31548263-31563193	HG	LG	NOTEST	0	0	0	0	1	1	no
NM_001006232	NM_001006232	-	chr1:43360800-43404429	HG	LG	NOTEST	0	0	0	0	1	1	no
NM_001006233	NM_001006233	-	chr1:45566402-45581184	HG	LG	OK	541.151	567.016	0.0673574	0.212479	0.53855	0.684386	no
NM_001006234	NM_001006234	-	chr1:45725937-45740581	HG	LG	NOTEST	2.56987	0.879038	-1.5477	0	1	1	no
NM_001006235	NM_001006235	-	chr1:46668982-46691158	HG	LG	NOTEST	0.693388	0.964515	0.476141	0	1	1	no
NM_001006236	NM_001006236	-	chr1:46695155-46703049	HG	LG	NOTEST	1.18745	4.08485	1.78241	0	1	1	no
NM_001006237	NM_001006237	-	chr1:49734326-49753468	HG	LG	NOTEST	8.57869	6.47175	-0.406603	0	1	1	no
NM_001006238	NM_001006238	-	chr1:49759018-49773616	HG	LG	OK	148.037	167.68	0.179753	0.484039	0.17045	0.317671	no
NM_001006240	NM_001006240	-	chr1:50660191-50668667	HG	LG	NOTEST	35.3999	38.6646	0.127268	0	1	1	no
NM_001006241	NM_001006241	-	chr1:50691589-50697390	HG	LG	NOTEST	28.9964	35.6769	0.299117	0	1	1	no
NM_001006242	NM_001006242	-	chr1:50795088-50799331	HG	LG	NOTEST	31.9147	30.9423	-0.0446394	0	1	1	no
NM_001006243	NM_001006243	-	chr1:52093779-52102037	HG	LG	NOTEST	0.275824	0.23911	-0.206073	0	1	1	no
NM_001006244	NM_001006244	-	chr1:53635740-53648531	HG	LG	OK	443.284	485.459	0.131119	0.432858	0.2146	0.378516	no
NM_001006245	NM_001006245	-	chr1:59938892-59978098	HG	LG	NOTEST	0.716624	0.943763	0.397209	0	1	1	no
NM_001006246	NM_001006246	-	chr1:61788321-61797919	HG	LG	OK	37.8098	59.7173	0.659388	0.867213	0.01535	0.0509891	no
NM_001006247	NM_001006247	-	chr1:63098567-63107700	HG	LG	OK	77.4998	80.8959	0.061873	0.122126	0.72325	0.826011	no
NM_001006248	NM_001006248	-	chr1:63109352-63163157	HG	LG	NOTEST	8.87353	6.63962	-0.418408	0	1	1	no
NM_001006249	NM_001006249	-	chr1:75865513-75884655	HG	LG	NOTEST	0	0.157519	inf	0	1	1	no
NM_001006250	NM_001006250	-	chr1:75399373-75413494	HG	LG	NOTEST	0.273288	0.686231	1.32827	0	1	1	no
NM_001006251	NM_001006251	-	chr1:77735015-77749765	HG	LG	NOTEST	0	0	0	0	1	1	no
NM_001006252	NM_001006252	-	chr1:84524500-84526816	HG	LG	NOTEST	0	0	0	0	1	1	no
NM_001006253	NM_001006253	-	chr1:86436751-86446305	HG	LG	NOTEST	0	0	0	0	1	1	no
NM_001006254	NM_001006254	-	chr1:86521571-86537925	HG	LG	NOTEST	0.413071	0	#NAME?	0	1	1	no
NM_001006255	NM_001006255	-	chr1:88927960-88942320	HG	LG	NOTEST	0	0	0	0	1	1	no
NM_001006256	NM_001006256	-	chr1:99493731-99528370	HG	LG	NOTEST	0	0.299171	inf	0	1	1	no
NM_001006257	NM_001006257	-	chr1:103822634-103856296	HG	LG	NOTEST	44.3949	52.4967	0.241834	0	1	1	no
NM_001006258	NM_001006258	-	chr1:106340921-106348247	HG	LG	NOTEST	21.5133	19.8836	-0.113648	0	1	1	no
NM_001006259	NM_001006259	-	chr1:119517517-119567431	HG	LG	NOTEST	16.1096	9.90664	-0.701449	0	1	1	no
NM_001006260	NM_001006260	-	chr1:119653159-119666011	HG	LG	NOTEST	3.59191	1.87408	-0.938567	0	1	1	no
NM_001006261	NM_001006261	-	chr1:123220540-123254525	HG	LG	NOTEST	0	0.491624	inf	0	1	1	no
NM_001006262	NM_001006262	-	chr1:123496376-123509696	HG	LG	NOTEST	0.469602	0	#NAME?	0	1	1	no
NM_001006263	NM_001006263	-	chr1:124337754-124343421	HG	LG	NOTEST	0	0	0	0	1	1	no
NM_001006264	NM_001006264	-	chr1:124459863-124483967	HG	LG	NOTEST	0	0	0	0	1	1	no
NM_001006265	NM_001006265	-	chr1:138284425-138303640	HG	LG	NOTEST	1.2699	0	#NAME?	0	1	1	no
NM_001006266	NM_001006266	-	chr1:138891003-138903905	HG	LG	NOTEST	0	0	0	0	1	1	no
NM_001006267	NM_001006267	-	chr1:142495650-142505858	HG	LG	NOTEST	0	0.354611	inf	0	1	1	no
NM_001006268	NM_001006268	-	chr1:145983605-146080511	HG	LG	NOTEST	1.66003	1.55509	-0.0942055	0	1	1	no
NM_001006269	NM_001006269	-	chr1:167082225-167169083	HG	LG	OK	90.4561	73.2707	-0.303981	-0.70983	0.0433	0.112027	no
NM_001006270	NM_001006270	-	chr1:168950858-168965646	HG	LG	NOTEST	0	0.349742	inf	0	1	1	no
NM_001006271	NM_001006271	-	chr1:169965366-169985664	HG	LG	NOTEST	0	0	0	0	1	1	no
NM_001006272	NM_001006272	-	chr1:170466032-170526727	HG	LG	NOTEST	0.756031	3.18387	2.07426	0	1	1	no
NM_001006273	NM_001006273	-	chr1:170674867-170683661	HG	LG	NOTEST	0.431602	1.90871	2.14482	0	1	1	no
NM_001006274	NM_001006274	-	chr1:171725371-171734808	HG	LG	NOTEST	1.72083	1.98993	0.209611	0	1	1	no
NM_001006275	NM_001006275	-	chr1:173658066-173691649	HG	LG	NOTEST	26.2326	19.7846	-0.406985	0	1	1	no
NM_001006276	NM_001006276	-	chr1:175226086-175239857	HG	LG	NOTEST	9.43917	3.51398	-1.42555	0	1	1	no
NM_001006277	NM_001006277	-	chr1:180122213-180131851	HG	LG	NOTEST	4.58228	1.75568	-1.38404	0	1	1	no
NM_001006278	NM_001006278	-	chr1:183873194-183877536	HG	LG	NOTEST	0	0	0	0	1	1	no
NM_001006279	NM_001006279	-	chr1:183903228-183920318	HG	LG	NOTEST	0	0	0	0	1	1	no
NM_001006280	NM_001006280	-	chr1:187090983-187105017	HG	LG	NOTEST	0	0	0	0	1	1	no
NM_001006281	NM_001006281	-	chr1:73689605-73709248	HG	LG	NOTEST	0.681378	0	#NAME?	0	1	1	no
NM_001006284	NM_001006284	-	chr1:195879127-195908839	HG	LG	NOTEST	0	0	0	0	1	1	no
NM_001006285	NM_001006285	-	chr20:1275556-1328064	HG	LG	NOTEST	0	0	0	0	1	1	no
NM_001006286	NM_001006286	-	chr20:2120741-2142286	HG	LG	NOTEST	0	0	0	0	1	1	no
NM_001006287	NM_001006287	-	chr20:3631318-3641918	HG	LG	NOTEST	0	0	0	0	1	1	no
NM_001006289	NM_001006289	-	chr20:5242538-5255527	HG	LG	NOTEST	13.7689	4.116	-1.7421	0	1	1	no
NM_001006290	NM_001006290	-	chr20:5355076-5367711	HG	LG	NOTEST	19.5442	22.5599	0.207025	0	1	1	no
NM_001006291	NM_001006291	-	chr20:5395591-5403062	HG	LG	NOTEST	14.4134	16.9945	0.237658	0	1	1	no
NM_001006292	NM_001006292	-	chr20:8441588-8456538	HG	LG	NOTEST	0	0	0	0	1	1	no
NM_001006293	NM_001006293	-	chr20:10753866-10759820	HG	LG	OK	55.7561	60.5992	0.12017	0.23282	0.5035	0.657798	no
NM_001006294	NM_001006294	-	chr20:10901829-10910619	HG	LG	OK	188.627	189.867	0.00945411	0.0244539	0.9421	0.964073	no
NM_001006295	NM_001006295	-	chr20:11074102-11084612	HG	LG	OK	90.5082	107.513	0.248383	0.604095	0.085	0.189629	no
NM_001006296	NM_001006296	-	chr20:11181340-11208250	HG	LG	NOTEST	0.869663	1.14377	0.395272	0	1	1	no
NM_001006297	NM_001006297	-	chr20:11970204-11990677	HG	LG	NOTEST	2.73378	4.44762	0.702136	0	1	1	no
NM_001006301	NM_001006301	-	chr21:2049101-2082157	HG	LG	OK	78.8081	77.3047	-0.0277879	-0.0683583	0.84755	0.907905	no
NM_001006302	NM_001006302	-	chr21:2535906-2548707	HG	LG	OK	170.699	140.859	-0.277198	-0.743386	0.0337	0.0946296	no
NM_001006303	NM_001006303	-	chr21:3724834-3734521	HG	LG	NOTEST	44.6158	48.6618	0.125236	0	1	1	no
NM_001006304	NM_001006304	-	chr21:4680511-4684386	HG	LG	OK	156.37	161.247	0.0443083	0.101047	0.77285	0.854844	no
NM_001006305	NM_001006305	-	chr22:239447-250848	HG	LG	NOTEST	0	6.45165	inf	0	1	1	no
NM_001006307	NM_001006307	-	chr23:352760-353960	HG	LG	NOTEST	0	0	0	0	1	1	no
NM_001006308	NM_001006308	-	chr23:678603-689359	HG	LG	NOTEST	0	0	0	0	1	1	no
NM_001006309	NM_001006309	-	chr23:1662540-1684342	HG	LG	OK	252.518	246.368	-0.0355709	-0.10419	0.7678	0.851046	no
NM_001006310	NM_001006310	-	chr23:1891827-1899875	HG	LG	NOTEST	5.09586	7.33643	0.525752	0	1	1	no
NM_001006311	NM_001006311	-	chr23:1924626-1933513	HG	LG	NOTEST	13.9008	21.6305	0.637896	0	1	1	no
NM_001006313	NM_001006313	-	chr23:5252682-5258712	HG	LG	NOTEST	41.9331	23.7454	-0.820439	0	1	1	no
NM_001006314	NM_001006314	-	chr23:5413000-5417808	HG	LG	NOTEST	44.11	44.1689	0.00192599	0	1	1	no
NM_001006315	NM_001006315	-	chr23:5759073-5763182	HG	LG	NOTEST	0	0	0	0	1	1	no
NM_001006316	NM_001006316	-	chr24:417669-425746	HG	LG	NOTEST	14.5082	22.6963	0.645593	0	1	1	no
NM_001006317	NM_001006317	-	chr24:1470294-1511521	HG	LG	NOTEST	7.65279	7.59404	-0.0111194	0	1	1	no
NM_001006318	NM_001006318	-	chr24:4592277-4595675	HG	LG	NOTEST	0	0	0	0	1	1	no
NM_001006320	NM_001006320	-	chr24:5665817-5667597	HG	LG	OK	81.7225	74.2844	-0.137673	-0.204631	0.54565	0.686458	no
NM_001006321	NM_001006321	-	chr24:6175392-6178295	HG	LG	NOTEST	5.47681	5.66885	0.0497211	0	1	1	no
NM_001006322	NM_001006322	-	chr26:2506705-2516542	HG	LG	NOTEST	1.39555	1.32425	-0.0756578	0	1	1	no
NM_001006323	NM_001006323	-	chr26:3611403-3626345	HG	LG	NOTEST	0.163972	1.73649	3.40465	0	1	1	no
NM_001006324	NM_001006324	-	chr26:3930498-3935108	HG	LG	OK	44.7699	57.8343	0.369395	0.620029	0.0751	0.171169	no
NM_001006325	NM_001006325	-	chr26:4677455-4939940	HG	LG	NOTEST	5.18126	5.20953	0.00784925	0	1	1	no
NM_001006327	NM_001006327	-	chr26:5021819-5026362	HG	LG	OK	211.143	252.482	0.25796	0.565863	0.10745	0.227304	no
NM_001006328	NM_001006328	-	chr27:4040802-4045230	HG	LG	NOTEST	13.8532	18.3719	0.407279	0	1	1	no
NM_001006329	NM_001006329	-	chr27:4751462-4763980	HG	LG	OK	56.826	62.7676	0.143469	0.221971	0.5242	0.6741	no
NM_001006330	NM_001006330	-	chr27:5186058-5190753	HG	LG	OK	929.454	1044.17	0.167898	0.527823	0.12545	0.253265	no
NM_001006331	NM_001006331	-	chr27:5259679-5286485	HG	LG	NOTEST	0	0	0	0	1	1	no
NM_001006332	NM_001006332	-	chr27:7875135-7879919	HG	LG	NOTEST	0	0	0	0	1	1	no
NM_001006333	NM_001006333	-	chr27:7577986-7580142	HG	LG	NOTEST	0	0	0	0	1	1	no
NM_001006334	NM_001006334	-	chr27:7505168-7509867	HG	LG	NOTEST	0	0	0	0	1	1	no
NM_001006335	NM_001006335	-	chr27:7303675-7318218	HG	LG	NOTEST	0	0	0	0	1	1	no
NM_001006336	NM_001006336	-	chr28:118449-128225	HG	LG	NOTEST	29.6294	12.9789	-1.19086	0	1	1	no
NM_001006337	NM_001006337	-	chr28:654274-659630	HG	LG	NOTEST	0	0.553053	inf	0	1	1	no
NM_001006338	NM_001006338	-	chr28:2820342-2829106	HG	LG	NOTEST	6.38263	5.3714	-0.248853	0	1	1	no
NM_001006339	NM_001006339	-	chr28:3824586-3829382	HG	LG	NOTEST	16.5376	13.0915	-0.337116	0	1	1	no
NM_001006340	NM_001006340	-	chr28:4159780-4161928	HG	LG	NOTEST	10.0397	6.9898	-0.5224	0	1	1	no
NM_001006341	NM_001006341	-	chr28:4421857-4433336	HG	LG	OK	75.3513	58.8538	-0.356497	-0.797373	0.0252	0.0745382	no
NM_001006342	NM_001006342	-	chr28:5034869-5039071	HG	LG	NOTEST	0	0	0	0	1	1	no
NM_001006343	NM_001006343	-	chr28:5040869-5047234	HG	LG	NOTEST	0	0	0	0	1	1	no
NM_001006344	NM_001006344	-	chr2:115482229-115569184	HG	LG	NOTEST	21.6536	26.0359	0.265893	0	1	1	no
NM_001006345	NM_001006345	-	chr2:117723224-117729838	HG	LG	NOTEST	25.0282	17.1875	-0.542197	0	1	1	no
NM_001006346	NM_001006346	-	chr2:121272965-121278024	HG	LG	OK	62.6651	71.5183	0.190651	0.291357	0.39825	0.560638	no
NM_001006347	NM_001006347	-	chr2:124677732-124686571	HG	LG	NOTEST	0	0	0	0	1	1	no
NM_001006348	NM_001006348	-	chr2:126722211-126738826	HG	LG	NOTEST	5.50012	5.89537	0.100119	0	1	1	no
NM_001006349	NM_001006349	-	chr2:132199295-132219765	HG	LG	NOTEST	0.563059	0	#NAME?	0	1	1	no
NM_001006350	NM_001006350	-	chr2:137901052-137916181	HG	LG	NOTEST	0.19416	0.191454	-0.0202518	0	1	1	no
NM_001006351	NM_001006351	-	chr2:467006-503021	HG	LG	OK	97.661	104.106	0.0921946	0.312074	0.3711	0.53677	no
NM_001006352	NM_001006352	-	chr2:2449665-2461652	HG	LG	NOTEST	0.380325	1.28073	1.75166	0	1	1	no
NM_001006353	NM_001006353	-	chr2:3896886-3930315	HG	LG	OK	194.832	188.871	-0.044831	-0.0996163	0.7786	0.859363	no
NM_001006354	NM_001006354	-	chr2:10442188-10453091	HG	LG	NOTEST	0	0	0	0	1	1	no
NM_001006355	NM_001006355	-	chr2:15786144-15799223	HG	LG	NOTEST	4.66232	2.30582	-1.01577	0	1	1	no
NM_001006356	NM_001006356	-	chr2:15965519-15992634	HG	LG	OK	615.632	551.455	-0.158825	-0.54813	0.118	0.245077	no
NM_001006357	NM_001006357	-	chr2:16143796-16201613	HG	LG	NOTEST	0	0.926451	inf	0	1	1	no
NM_001006358	NM_001006358	-	chr2:28476271-28528179	HG	LG	NOTEST	0.905686	0	#NAME?	0	1	1	no
NM_001006359	NM_001006359	-	chr2:31154361-31261440	HG	LG	NOTEST	0.157202	0	#NAME?	0	1	1	no
NM_001006360	NM_001006360	-	chr2:31280846-31304603	HG	LG	NOTEST	32.1299	34.4053	0.0987156	0	1	1	no
NM_001006361	NM_001006361	-	chr2:31606775-31631552	HG	LG	NOTEST	0	0	0	0	1	1	no
NM_001006362	NM_001006362	-	chr2:32837144-32919394	HG	LG	NOTEST	0	0	0	0	1	1	no
NM_001006363	NM_001006363	-	chr2:35764553-35781498	HG	LG	NOTEST	24.1118	23.1504	-0.0587014	0	1	1	no
NM_001006364	NM_001006364	-	chr2:40442857-40472054	HG	LG	OK	568.855	511.365	-0.153709	-0.507412	0.1386	0.271568	no
NM_001006367	NM_001006367	-	chr2:42247126-42275271	HG	LG	NOTEST	1.59711	1.48532	-0.104683	0	1	1	no
NM_001006368	NM_001006368	-	chr2:43102688-43113202	HG	LG	NOTEST	0	0	0	0	1	1	no
NM_001006369	NM_001006369	-	chr2:43164341-43170238	HG	LG	NOTEST	0	0	0	0	1	1	no
NM_001006370	NM_001006370	-	chr2:54400030-54411529	HG	LG	NOTEST	3.03263	2.3187	-0.387252	0	1	1	no
NM_001006372	NM_001006372	-	chr2:61272860-61340796	HG	LG	NOTEST	4.91086	5.79277	0.238278	0	1	1	no
NM_001006373	NM_001006373	-	chr2:64317394-64330907	HG	LG	NOTEST	0	0	0	0	1	1	no
NM_001006374	NM_001006374	-	chr2:64356506-64377245	HG	LG	NOTEST	1.51436	1.31167	-0.207306	0	1	1	no
NM_001006375	NM_001006375	-	chr2:64623376-64633052	HG	LG	NOTEST	10.5348	21.0802	1.00072	0	1	1	no
NM_001006376	NM_001006376	-	chr2:66496495-66625421	HG	LG	NOTEST	4.58734	2.77497	-0.725184	0	1	1	no
NM_001006377	NM_001006377	-	chr2:67630809-67640267	HG	LG	NOTEST	0.685713	0	#NAME?	0	1	1	no
NM_001006378	NM_001006378	-	chr2:67779276-67798880	HG	LG	NOTEST	0	0.626457	inf	0	1	1	no
NM_001006379	NM_001006379	-	chr2:69168718-69237681	HG	LG	NOTEST	43.7846	41.2656	-0.0854843	0	1	1	no
NM_001006381	NM_001006381	-	chr2:83799053-83853681	HG	LG	NOTEST	15.703	17.679	0.170998	0	1	1	no
NM_001006382	NM_001006382	-	chr2:85647803-85662193	HG	LG	OK	57.7855	54.2734	-0.0904632	-0.144965	0.6803	0.795951	no
NM_001006383	NM_001006383	-	chr2:88550232-88552330	HG	LG	OK	91.7367	108.134	0.237244	0.311221	0.3711	0.53677	no
NM_001006384	NM_001006384	-	chr2:88903246-88921285	HG	LG	NOTEST	43.4811	50.39	0.212749	0	1	1	no
NM_001006385	NM_001006385	-	chr2:91847138-91861412	HG	LG	NOTEST	30.1272	38.3471	0.34805	0	1	1	no
NM_001006386	NM_001006386	-	chr2:100993067-101028722	HG	LG	NOTEST	0	0.334353	inf	0	1	1	no
NM_001006387	NM_001006387	-	chr2:110336671-110362041	HG	LG	NOTEST	0	0.326352	inf	0	1	1	no
NM_001006388	NM_001006388	-	chr2:110380994-110389411	HG	LG	NOTEST	2.12368	5.20258	1.29266	0	1	1	no
NM_001006389	NM_001006389	-	chr2:111084379-111107118	HG	LG	NOTEST	0.246194	0	#NAME?	0	1	1	no
NM_001006390	NM_001006390	-	chr2:111134282-111181424	HG	LG	NOTEST	0	0	0	0	1	1	no
NM_001006391	NM_001006391	-	chr2:113842566-113864468	HG	LG	NOTEST	0.208623	0.31296	0.58508	0	1	1	no
NM_001006392	NM_001006392	-	chr26:1042088-1065238	HG	LG	OK	51.3597	57.9762	0.174823	0.308476	0.3776	0.54393	no
NM_001006393	NM_001006393	-	chr3:2954377-3011913	HG	LG	NOTEST	31.8709	29.3133	-0.120684	0	1	1	no
NM_001006394	NM_001006394	-	chr3:3599012-3639738	HG	LG	NOTEST	0	0.367977	inf	0	1	1	no
NM_001006395	NM_001006395	-	chr3:10132109-10143027	HG	LG	NOTEST	0	0	0	0	1	1	no
NM_001006396	NM_001006396	-	chr3:9215960-9237768	HG	LG	NOTEST	16.6345	11.4177	-0.542912	0	1	1	no
NM_001006397	NM_001006397	-	chr3:18887314-18911956	HG	LG	NOTEST	0	0	0	0	1	1	no
NM_001006398	NM_001006398	-	chr3:18926217-18963234	HG	LG	NOTEST	0	0	0	0	1	1	no
NM_001006399	NM_001006399	-	chr3:22145940-22166342	HG	LG	NOTEST	1.92069	1.25129	-0.618213	0	1	1	no
NM_001006400	NM_001006400	-	chr3:27051326-27055352	HG	LG	NOTEST	0.402693	1.3874	1.78463	0	1	1	no
NM_001006401	NM_001006401	-	chr3:31182816-31220795	HG	LG	NOTEST	0	0	0	0	1	1	no
NM_001006402	NM_001006402	-	chr3:33708804-33721558	HG	LG	NOTEST	0.391829	0.625797	0.675472	0	1	1	no
NM_001006403	NM_001006403	-	chr3:39754340-39776029	HG	LG	NOTEST	0	0.306954	inf	0	1	1	no
NM_001006404	NM_001006404	-	chr3:39848317-39851256	HG	LG	NOTEST	0	0.283724	inf	0	1	1	no
NM_001006405	NM_001006405	-	chr3:45691818-45699620	HG	LG	NOTEST	0	0	0	0	1	1	no
NM_001006406	NM_001006406	-	chr5:5765072-5779380	HG	LG	NOTEST	0	0	0	0	1	1	no
NM_001006407	NM_001006407	-	chr3:66629239-66665712	HG	LG	NOTEST	10.7051	2.44264	-2.13179	0	1	1	no
NM_001006408	NM_001006408	-	chr3:67467495-67486417	HG	LG	NOTEST	0	1.15357	inf	0	1	1	no
NM_001006409	NM_001006409	-	chr3:68246864-68319113	HG	LG	NOTEST	0.446939	0	#NAME?	0	1	1	no
NM_001006410	NM_001006410	-	chr3:68718265-68810838	HG	LG	NOTEST	0	0	0	0	1	1	no
NM_001006411	NM_001006411	-	chr3:71425506-71428387	HG	LG	NOTEST	0	0.97804	inf	0	1	1	no
NM_001006412	NM_001006412	-	chr3:79470067-79494066	HG	LG	OK	96.1902	93.6258	-0.0389847	-0.0540074	0.87025	0.91821	no
NM_001006413	NM_001006413	-	chr3:83099429-83164999	HG	LG	NOTEST	1.81484	1.66278	-0.126248	0	1	1	no
NM_001006414	NM_001006414	-	chr3:88320830-88338332	HG	LG	NOTEST	0	0	0	0	1	1	no
NM_001006415	NM_001006415	-	chr3:96267534-96292961	HG	LG	NOTEST	0.780562	0.83833	0.103004	0	1	1	no
NM_001006416	NM_001006416	-	chr3:96396226-96441052	HG	LG	NOTEST	14.3768	14.9674	0.0580825	0	1	1	no
NM_001006417	NM_001006417	-	chr3:96486841-96494476	HG	LG	NOTEST	19.3595	27.298	0.495753	0	1	1	no
NM_001006418	NM_001006418	-	chr3:99567583-99621073	HG	LG	NOTEST	0	0	0	0	1	1	no
NM_001006419	NM_001006419	-	chr3:104100476-104108106	HG	LG	OK	222.814	203.454	-0.131139	-0.376863	0.2873	0.460467	no
NM_001006420	NM_001006420	-	chr3:104377322-104402322	HG	LG	NOTEST	4.36211	6.583	0.593721	0	1	1	no
NM_001006421	NM_001006421	-	chr3:107543565-107553024	HG	LG	NOTEST	0.223818	0	#NAME?	0	1	1	no
NM_001006422	NM_001006422	-	chr3:109695861-109701251	HG	LG	NOTEST	7.56829	7.05425	-0.101474	0	1	1	no
NM_001006423	NM_001006423	-	chr18:9873218-9874224	HG	LG	NOTEST	1.00747	6.04667	2.5854	0	1	1	no
NM_001006424	NM_001006424	-	chr18:10437506-10444800	HG	LG	OK	78.2133	93.1423	0.252023	0.489492	0.1657	0.309915	no
NM_001006425	NM_001006425	-	chr18:10657614-10667774	HG	LG	NOTEST	11.1453	27.6499	1.31083	0	1	1	no
NM_001006427	NM_001006427	-	chr4:1529741-1553489	HG	LG	NOTEST	16.8973	18.1377	0.1022	0	1	1	no
NM_001006428	NM_001006428	-	chr4:1522245-1528803	HG	LG	NOTEST	35.6058	25.6946	-0.470643	0	1	1	no
NM_001006430	NM_001006430	-	chr4:2440313-2443068	HG	LG	OK	54.8604	49.5753	-0.146144	-0.195243	0.57985	0.710867	no
NM_001006432	NM_001006432	-	chr4:4374890-4404248	HG	LG	NOTEST	46.6276	38.3017	-0.283776	0	1	1	no
NM_001006434	NM_001006434	-	chr4:8719314-8732413	HG	LG	OK	56.8617	51.0505	-0.155533	-0.206082	0.5539	0.690245	no
NM_001006435	NM_001006435	-	chr4:12887294-12901122	HG	LG	NOTEST	48.219	53.0442	0.137593	0	1	1	no
NM_001006436	NM_001006436	-	chr4:13807640-13813922	HG	LG	NOTEST	2.30189	1.01865	-1.17616	0	1	1	no
NM_001006437	NM_001006437	-	chr4:16483352-16488072	HG	LG	OK	274.676	316.621	0.205023	0.572499	0.1048	0.222938	no
NM_001006438	NM_001006438	-	chr4:23878893-23885145	HG	LG	NOTEST	0	0	0	0	1	1	no
NM_001006440	NM_001006440	-	chr4:31010872-31024704	HG	LG	NOTEST	0.2659	0	#NAME?	0	1	1	no
NM_001006441	NM_001006441	-	chr4:34434679-34445343	HG	LG	NOTEST	0	2.86429	inf	0	1	1	no
NM_001006443	NM_001006443	-	chr4:39355759-39358582	HG	LG	NOTEST	3.76773	3.04176	-0.308788	0	1	1	no
NM_001006444	NM_001006444	-	chr4:40002742-40022726	HG	LG	NOTEST	0	0	0	0	1	1	no
NM_001006445	NM_001006445	-	chr4:42211869-42223800	HG	LG	NOTEST	0.311036	0.374963	0.269668	0	1	1	no
NM_001006446	NM_001006446	-	chr4:43680189-43697009	HG	LG	NOTEST	0	0	0	0	1	1	no
NM_001006447	NM_001006447	-	chr4:46271529-46279974	HG	LG	NOTEST	1.392	1.64516	0.24107	0	1	1	no
NM_001006448	NM_001006448	-	chr4:49178374-49197790	HG	LG	NOTEST	0.183326	0.33879	0.885982	0	1	1	no
NM_001006449	NM_001006449	-	chr4:49243093-49257720	HG	LG	NOTEST	2.33604	2.9063	0.315117	0	1	1	no
NM_001006450	NM_001006450	-	chr4:49511018-49519885	HG	LG	NOTEST	6.56906	3.3187	-0.985069	0	1	1	no
NM_001006451	NM_001006451	-	chr4:50129675-50140113	HG	LG	NOTEST	41.1498	47.942	0.220404	0	1	1	no
NM_001006452	NM_001006452	-	chr4:54538581-54542248	HG	LG	NOTEST	0.94814	1.60854	0.762582	0	1	1	no
NM_001006453	NM_001006453	-	chr4:62776708-62791924	HG	LG	OK	101.161	115.38	0.189737	0.412838	0.2403	0.40681	no
NM_001006454	NM_001006454	-	chr4:63148874-63169283	HG	LG	NOTEST	0	0.61121	inf	0	1	1	no
NM_001006456	NM_001006456	-	chr4:69316743-69353002	HG	LG	NOTEST	16.306	15.1755	-0.103663	0	1	1	no
NM_001006457	NM_001006457	-	chr4:74039009-74100704	HG	LG	NOTEST	3.59757	7.58724	1.07655	0	1	1	no
NM_001006458	NM_001006458	-	chr4:79934604-79941011	HG	LG	NOTEST	0	0	0	0	1	1	no
NM_001006459	NM_001006459	-	chr4:82215220-82245582	HG	LG	NOTEST	0	0.30461	inf	0	1	1	no
NM_001006460	NM_001006460	-	chr4:82843115-82879168	HG	LG	NOTEST	2.98672	1.68861	-0.822729	0	1	1	no
NM_001006461	NM_001006461	-	chr4:83316610-83339736	HG	LG	NOTEST	4.59905	3.82006	-0.267741	0	1	1	no
NM_001006462	NM_001006462	-	chr4:85480273-85493109	HG	LG	NOTEST	1.37659	0.500256	-1.46036	0	1	1	no
NM_001006465	NM_001006465	-	chr5:1877159-1894802	HG	LG	NOTEST	0	0.257293	inf	0	1	1	no
NM_001006466	NM_001006466	-	chr5:10585171-10619898	HG	LG	NOTEST	0.602993	0.575985	-0.0661082	0	1	1	no
NM_001006467	NM_001006467	-	chr5:10651395-10667851	HG	LG	NOTEST	0.209454	0	#NAME?	0	1	1	no
NM_001006468	NM_001006468	-	chr5:12022244-12047886	HG	LG	OK	62.2683	79.2725	0.348321	0.658881	0.062	0.147372	no
NM_001006469	NM_001006469	-	chr5:13305913-13331567	HG	LG	NOTEST	0.940623	0	#NAME?	0	1	1	no
NM_001006470	NM_001006470	-	chr5:13810149-13814498	HG	LG	NOTEST	0	0	0	0	1	1	no
NM_001006471	NM_001006471	-	chr5:14859902-14884971	HG	LG	NOTEST	1.00834	0.673411	-0.582426	0	1	1	no
NM_001006472	NM_001006472	-	chr5:15884243-15915623	HG	LG	OK	176.857	149.223	-0.245113	-0.678416	0.0534	0.131379	no
NM_001006473	NM_001006473	-	chr5:16327562-16335756	HG	LG	OK	322.607	329.417	0.0301375	0.0889774	0.80815	0.877301	no
NM_001006474	NM_001006474	-	chr5:21645013-21658982	HG	LG	NOTEST	0.995594	0.335521	-1.56915	0	1	1	no
NM_001006475	NM_001006475	-	chr5:28233015-28240038	HG	LG	OK	165.613	198.012	0.257774	0.456133	0.19305	0.35292	no
NM_001006476	NM_001006476	-	chr5:28513808-28530402	HG	LG	NOTEST	0	0	0	0	1	1	no
NM_001006477	NM_001006477	-	chr5:29170746-29180567	HG	LG	NOTEST	0	0.4559	inf	0	1	1	no
NM_001006478	NM_001006478	-	chr5:29682639-29686390	HG	LG	NOTEST	0	0	0	0	1	1	no
NM_001006479	NM_001006479	-	chr5:30826453-30838006	HG	LG	NOTEST	0.73814	0.321078	-1.20097	0	1	1	no
NM_001006480	NM_001006480	-	chr5:37881321-37897858	HG	LG	NOTEST	1.28198	0.380445	-1.75261	0	1	1	no
NM_001006481	NM_001006481	-	chr5:38335949-38341710	HG	LG	NOTEST	0	0	0	0	1	1	no
NM_001006482	NM_001006482	-	chr5:38398113-38412344	HG	LG	NOTEST	44.2862	15.5412	-1.51076	0	1	1	no
NM_001006483	NM_001006483	-	chr5:39473854-39531939	HG	LG	NOTEST	0	0	0	0	1	1	no
NM_001006484	NM_001006484	-	chr5:44183259-44303401	HG	LG	NOTEST	0.382659	1.63825	2.09802	0	1	1	no
NM_001006485	NM_001006485	-	chr5:46806390-46838897	HG	LG	NOTEST	0	0	0	0	1	1	no
NM_001006486	NM_001006486	-	chr5:48144330-48197409	HG	LG	NOTEST	0	2.94009	inf	0	1	1	no
NM_001006487	NM_001006487	-	chr5:48603439-48669494	HG	LG	NOTEST	0	0	0	0	1	1	no
NM_001006488	NM_001006488	-	chr5:50410407-50417419	HG	LG	NOTEST	2.09423	1.44476	-0.535587	0	1	1	no
NM_001006489	NM_001006489	-	chr5:50666213-50674921	HG	LG	NOTEST	0.355668	0.35071	-0.0202518	0	1	1	no
NM_001006490	NM_001006490	-	chr5:52394414-52445215	HG	LG	NOTEST	0	0	0	0	1	1	no
NM_001006491	NM_001006491	-	chr5:55465941-55474509	HG	LG	NOTEST	0	0.8561	inf	0	1	1	no
NM_001006492	NM_001006492	-	chr5:55476156-55484777	HG	LG	NOTEST	32.203	30.7551	-0.0663684	0	1	1	no
NM_001006493	NM_001006493	-	chr5:57760620-57779793	HG	LG	NOTEST	4.40648	4.01575	-0.133958	0	1	1	no
NM_001006494	NM_001006494	-	chr5:58369031-58380729	HG	LG	NOTEST	0	0	0	0	1	1	no
NM_001006495	NM_001006495	-	chr6:3479796-3488575	HG	LG	NOTEST	0.187791	0.557028	1.56862	0	1	1	no
NM_001006496	NM_001006496	-	chr6:10033036-10057694	HG	LG	OK	112.873	132.271	0.228805	0.580742	0.0959	0.208642	no
NM_001006497	NM_001006497	-	chr6:11315557-11330111	HG	LG	NOTEST	0.798691	0.201148	-1.98938	0	1	1	no
NM_001006499	NM_001006499	-	chr6:11622108-11633638	HG	LG	NOTEST	0	0	0	0	1	1	no
NM_001006500	NM_001006500	-	chr6:14006541-14037324	HG	LG	NOTEST	0.330006	0.441741	0.420712	0	1	1	no
NM_001006501	NM_001006501	-	chr6:15948139-16221277	HG	LG	NOTEST	18.5459	12.7182	-0.544212	0	1	1	no
NM_001006502	NM_001006502	-	chr6:18246619-18249505	HG	LG	NOTEST	2.4788	0	#NAME?	0	1	1	no
NM_001006503	NM_001006503	-	chr6:23054103-23057787	HG	LG	OK	79.3337	103.411	0.382389	0.622205	0.07485	0.171084	no
NM_001006504	NM_001006504	-	chr6:28519490-28550586	HG	LG	NOTEST	15.3996	29.6165	0.943506	0	1	1	no
NM_001006506	NM_001006506	-	chr6:32458872-32470399	HG	LG	NOTEST	3.2078	1.73818	-0.884005	0	1	1	no
NM_001006507	NM_001006507	-	chr6:35730057-35755714	HG	LG	NOTEST	0	0	0	0	1	1	no
NM_001006508	NM_001006508	-	chr7:292972-334171	HG	LG	NOTEST	19.4337	20.0146	0.0424957	0	1	1	no
NM_001006509	NM_001006509	-	chr7:352534-359213	HG	LG	NOTEST	0.895209	0.889491	-0.0092438	0	1	1	no
NM_001006510	NM_001006510	-	chr7:1406698-1418831	HG	LG	NOTEST	0.232742	0	#NAME?	0	1	1	no
NM_001006513	NM_001006513	-	chr7:6651352-6687383	HG	LG	OK	224.469	225.942	0.00943239	0.00697094	0.9826	0.989729	no
NM_001006514	NM_001006514	-	chr7:6913220-6923292	HG	LG	NOTEST	33.0165	17.4555	-0.919505	0	1	1	no
NM_001006515	NM_001006515	-	chr7:9992197-10012237	HG	LG	NOTEST	2.01282	0.975587	-1.04488	0	1	1	no
NM_001006516	NM_001006516	-	chr7:11284763-11294441	HG	LG	NOTEST	29.7577	46.5727	0.646221	0	1	1	no
NM_001006517	NM_001006517	-	chr7:11322143-11338539	HG	LG	NOTEST	1.55848	1.15589	-0.431141	0	1	1	no
NM_001006518	NM_001006518	-	chr7:12576682-12590450	HG	LG	NOTEST	0.801485	0	#NAME?	0	1	1	no
NM_001006519	NM_001006519	-	chr7:17962888-17987030	HG	LG	NOTEST	35.2134	27.117	-0.37693	0	1	1	no
NM_001006520	NM_001006520	-	chr7:22468024-22473319	HG	LG	NOTEST	0	0.366999	inf	0	1	1	no
NM_001006521	NM_001006521	-	chr7:22491557-22503159	HG	LG	NOTEST	0.305457	0.761897	1.31863	0	1	1	no
NM_001006522	NM_001006522	-	chr7:23565558-23577911	HG	LG	NOTEST	0	0	0	0	1	1	no
NM_001006523	NM_001006523	-	chr7:23626763-23643339	HG	LG	NOTEST	0	0	0	0	1	1	no
NM_001006524	NM_001006524	-	chr7:23682688-23766446	HG	LG	NOTEST	0	0.195645	inf	0	1	1	no
NM_001006525	NM_001006525	-	chr7:26318405-26331755	HG	LG	NOTEST	0.944758	0.808372	-0.224926	0	1	1	no
NM_001006526	NM_001006526	-	chr7:26927602-26942616	HG	LG	NOTEST	0	0	0	0	1	1	no
NM_001006527	NM_001006527	-	chr7:30665922-30679252	HG	LG	NOTEST	0.166631	0.50174	1.59028	0	1	1	no
NM_001006528	NM_001006528	-	chr7:30683168-30719176	HG	LG	NOTEST	8.74818	8.46496	-0.0474797	0	1	1	no
NM_001006529	NM_001006529	-	chr7:36368610-36435158	HG	LG	NOTEST	0	0	0	0	1	1	no
NM_001006531	NM_001006531	-	chr8:6189806-6203802	HG	LG	NOTEST	8.98074	5.30961	-0.758228	0	1	1	no
NM_001006532	NM_001006532	-	chr8:6682223-6792107	HG	LG	NOTEST	0.183825	1.22643	2.73806	0	1	1	no
NM_001006533	NM_001006533	-	chr8:15351272-15372541	HG	LG	NOTEST	0	0.851266	inf	0	1	1	no
NM_001006534	NM_001006534	-	chr8:16326267-16343226	HG	LG	OK	75.3222	67.2354	-0.163854	-0.2881	0.4126	0.575255	no
NM_001006535	NM_001006535	-	chr8:19243011-19264120	HG	LG	NOTEST	17.0121	16.6747	-0.0288993	0	1	1	no
NM_001006536	NM_001006536	-	chr8:20029192-20034549	HG	LG	NOTEST	1.3178	1.63331	0.309674	0	1	1	no
NM_001006537	NM_001006537	-	chr8:20690980-20714758	HG	LG	NOTEST	32.0626	24.0699	-0.413664	0	1	1	no
NM_001006538	NM_001006538	-	chr8:20715237-20717610	HG	LG	NOTEST	9.94608	3.61577	-1.45982	0	1	1	no
NM_001006539	NM_001006539	-	chr8:21509757-21527681	HG	LG	NOTEST	8.6894	13.0102	0.582315	0	1	1	no
NM_001006540	NM_001006540	-	chr8:24333871-24359949	HG	LG	NOTEST	0	0.547822	inf	0	1	1	no
NM_001006541	NM_001006541	-	chr8:25481191-25489419	HG	LG	NOTEST	5.85658	9.59391	0.712061	0	1	1	no
NM_001006542	NM_001006542	-	chr8:26991409-27014277	HG	LG	NOTEST	0	0.847339	inf	0	1	1	no
NM_001006543	NM_001006543	-	chr9:8147329-8181671	HG	LG	NOTEST	0.38662	0	#NAME?	0	1	1	no
NM_001006544	NM_001006544	-	chr9:4559058-4565059	HG	LG	NOTEST	28.6945	33.2182	0.211198	0	1	1	no
NM_001006545	NM_001006545	-	chr9:4522380-4530759	HG	LG	NOTEST	0.604286	1.47988	1.29217	0	1	1	no
NM_001006546	NM_001006546	-	chr9:3610186-3613727	HG	LG	NOTEST	1.99063	1.47901	-0.428594	0	1	1	no
NM_001006547	NM_001006547	-	chr9:12794245-12806667	HG	LG	NOTEST	1.67086	1.3036	-0.358082	0	1	1	no
NM_001006548	NM_001006548	-	chr9:12850504-12907211	HG	LG	NOTEST	0.216869	0	#NAME?	0	1	1	no
NM_001006549	NM_001006549	-	chr9:12975536-12987467	HG	LG	NOTEST	0.62268	1.26044	1.01736	0	1	1	no
NM_001006550	NM_001006550	-	chr9:16362226-16373038	HG	LG	NOTEST	0	0.583546	inf	0	1	1	no
NM_001006551	NM_001006551	-	chr9:16547627-16563543	HG	LG	OK	156.626	136.297	-0.200565	-0.557513	0.11625	0.242607	no
NM_001006552	NM_001006552	-	chr9:17344936-17354031	HG	LG	NOTEST	0	0	0	0	1	1	no
NM_001006553	NM_001006553	-	chr9:17584885-17588422	HG	LG	NOTEST	0	0	0	0	1	1	no
NM_001006554	NM_001006554	-	chr9:20764387-20775912	HG	LG	NOTEST	0	0	0	0	1	1	no
NM_001006556	NM_001006556	-	chr9:23083564-23104734	HG	LG	OK	115.913	125.967	0.120009	0.29532	0.3997	0.561928	no
NM_001006557	NM_001006557	-	chr9:23785354-23791069	HG	LG	NOTEST	0	0	0	0	1	1	no
NM_001006558	NM_001006558	-	chr9:24096136-24111150	HG	LG	NOTEST	0	0	0	0	1	1	no
NM_001006559	NM_001006559	-	chr4:60121984-60126161	HG	LG	NOTEST	0	0	0	0	1	1	no
NM_001006560	NM_001006560	-	chr21:6729867-6749873	HG	LG	NOTEST	40.0281	30.2188	-0.405567	0	1	1	no
NM_001006561	NM_001006561	-	chr25:161705-164533	HG	LG	NOTEST	6.1722	5.79006	-0.0922072	0	1	1	no
NM_001006562	NM_001006562	-	chr2:159604-169908	HG	LG	NOTEST	0	0.392677	inf	0	1	1	no
NM_001006563	NM_001006563	-	chr1:75327635-75331818	HG	LG	OK	246.265	282.588	0.198491	0.462087	0.19135	0.35042	no
NM_001006564	NM_001006564	-	chr25:640457-652511	HG	LG	NOTEST	41.6312	52.4212	0.332486	0	1	1	no
NM_001006565	NM_001006565	-	chrZ:24717725-24724749	HG	LG	NOTEST	0	0.527939	inf	0	1	1	no
NM_001006566	NM_001006566	-	chr4:75992056-76000935	HG	LG	NOTEST	1.93115	0	#NAME?	0	1	1	no
NM_001006567	NM_001006567	-	chr6:32975011-32985638	HG	LG	NOTEST	0	0.333082	inf	0	1	1	no
NM_001006568	NM_001006568	-	chr21:4856553-4863754	HG	LG	NOTEST	12.6894	15.8625	0.321994	0	1	1	no
NM_001006569	NM_001006569	-	chr8:5931551-5934322	HG	LG	NOTEST	10.7347	6.93698	-0.629905	0	1	1	no
NM_001006570	NM_001006570	-	chr22:2899323-2903252	HG	LG	NOTEST	0.357752	2.50452	2.8075	0	1	1	no
NM_001006571	NM_001006571	-	chrZ:985734-998075	HG	LG	OK	2886.96	3341.07	0.210755	0.742523	0.0348	0.0961795	no
NM_001006572	NM_001006572	-	chr14:14737256-14760915	HG	LG	NOTEST	12.0611	17.7223	0.555207	0	1	1	no
NM_001006573	NM_001006573	-	chr14:15224074-15238698	HG	LG	NOTEST	0	0	0	0	1	1	no
NM_001006574	NM_001006574	-	chrZ:58296403-58559446	HG	LG	NOTEST	0.382576	0.666359	0.800554	0	1	1	no
NM_001006575	NM_001006575	-	chrZ:56385501-56394442	HG	LG	NOTEST	0.367936	0	#NAME?	0	1	1	no
NM_001006576	NM_001006576	-	chrZ:18855384-18874636	HG	LG	NOTEST	17.6126	22.1801	0.332658	0	1	1	no
NM_001006577	NM_001006577	-	chrZ:20606697-20631164	HG	LG	NOTEST	0.971261	1.32979	0.453272	0	1	1	no
NM_001006578	NM_001006578	-	chrZ:13176232-13262529	HG	LG	NOTEST	0.239934	0	#NAME?	0	1	1	no
NM_001006579	NM_001006579	-	chrZ:24202529-24206378	HG	LG	NOTEST	0	0.818709	inf	0	1	1	no
NM_001006580	NM_001006580	-	chrZ:35819525-35878318	HG	LG	NOTEST	0.252635	0	#NAME?	0	1	1	no
NM_001006581	NM_001006581	-	chrZ:51623296-51635322	HG	LG	NOTEST	0	0	0	0	1	1	no
NM_001006582	NM_001006582	-	chrZ:53554421-53568095	HG	LG	NOTEST	8.60014	4.65552	-0.885419	0	1	1	no
NM_001006583	NM_001006583	-	chrZ:65339785-65340561	HG	LG	NOTEST	1.58438	1.43179	-0.146101	0	1	1	no
NM_001006584	NM_001006584	-	chrZ:64257308-64273299	HG	LG	NOTEST	0.499913	0.510024	0.0288883	0	1	1	no
NM_001006585	NM_001006585	-	chrZ:66125223-66135708	HG	LG	NOTEST	0	0	0	0	1	1	no
NM_001006586	NM_001006586	-	chrZ:73107478-73136515	HG	LG	NOTEST	2.54796	1.91579	-0.411408	0	1	1	no
NM_001006587	NM_001006587	-	chrZ:41672480-41760285	HG	LG	NOTEST	3.95719	5.67714	0.520686	0	1	1	no
NM_001006588	NM_001006588	-	chr24:5676709-5690572	HG	LG	OK	132.997	140.591	0.0801102	0.213801	0.53655	0.684004	no
NM_001006589	NM_001006589	-	chr4:1860089-1862633	HG	LG	OK	86.0632	92.7321	0.107672	0.213367	0.5455	0.686458	no
NM_001006590	NM_001006590	-	chr7:22386124-22397365	HG	LG	NOTEST	0	0	0	0	1	1	no
NM_001006685	NM_001006685	-	chr5:53058058-53060378	HG	LG	NOTEST	43.8264	23.1365	-0.921629	0	1	1	no
NM_001007078	NM_001007078	-	chr13:17414870-17416684	HG	LG	NOTEST	0	0	0	0	1	1	no
NM_001007079	NM_001007079	-	chr13:17657775-17659512	HG	LG	OK	231.079	293.632	0.345623	0.465682	0.1752	0.325946	no
NM_001007080	NM_001007080	-	chr2:47461983-47608491	HG	LG	NOTEST	7.84125	7.24292	-0.114511	0	1	1	no
NM_001007081	NM_001007081	-	chr3:20068823-20429545	HG	LG	NOTEST	0.554837	0	#NAME?	0	1	1	no
NM_001007082	NM_001007082	-	chr7:5604054-5633935	HG	LG	NOTEST	0	0.194872	inf	0	1	1	no
NM_001007083	NM_001007083	-	chr13:17424075-17425289	HG	LG	NOTEST	0	0	0	0	1	1	no
NM_001007085	NM_001007085	-	chr13:17651726-17653397	HG	LG	NOTEST	0	0	0	0	1	1	no
NM_001007086	NM_001007086	-	chr1:25223559-25231414	HG	LG	NOTEST	0	0	0	0	1	1	no
NM_001007087	NM_001007087	-	chr10:20347275-20363319	HG	LG	NOTEST	0	0	0	0	1	1	no
NM_001007473	NM_001007473	-	chr27:2276010-2278773	HG	LG	NOTEST	0	0	0	0	1	1	no
NM_001007477	NM_001007477	-	chr14:1444258-1449147	HG	LG	NOTEST	0	1.05133	inf	0	1	1	no
NM_001007479	NM_001007479	-	chr10:18943499-18948821	HG	LG	NOTEST	0	0	0	0	1	1	no
NM_001007482	NM_001007482	-	chr19:3009121-3013656	HG	LG	NOTEST	0	0	0	0	1	1	no
NM_001007485	NM_001007485	-	chr25:12427-17363	HG	LG	NOTEST	38.5418	27.0433	-0.511151	0	1	1	no
NM_001007488	NM_001007488	-	chr4:69518862-69524197	HG	LG	NOTEST	7.39179	9.25015	0.323554	0	1	1	no
NM_001007490	NM_001007490	-	chr4:1576771-1588476	HG	LG	OK	79.1392	63.5682	-0.316088	-0.592529	0.09205	0.201515	no
NM_001007594	NM_001007594	-	chr7:22402837-22405925	HG	LG	NOTEST	0.649386	0	#NAME?	0	1	1	no
NM_001007822	NM_001007822	-	chr1:183926159-183936332	HG	LG	NOTEST	0	0.282702	inf	0	1	1	no
NM_001007823	NM_001007823	-	chr2:44295259-44300007	HG	LG	NOTEST	1.40879	2.11227	0.584337	0	1	1	no
NM_001007824	NM_001007824	-	chr10:2969130-2971171	HG	LG	NOTEST	10.3926	7.51314	-0.468063	0	1	1	no
NM_001007825	NM_001007825	-	chr10:11145529-11151303	HG	LG	NOTEST	15.3922	13.5742	-0.181341	0	1	1	no
NM_001007826	NM_001007826	-	chr10:12796211-12826671	HG	LG	NOTEST	0.884344	0.794198	-0.155109	0	1	1	no
NM_001007827	NM_001007827	-	chr10:13192537-13200860	HG	LG	NOTEST	0.358325	0	#NAME?	0	1	1	no
NM_001007828	NM_001007828	-	chr10:18484948-18494593	HG	LG	NOTEST	6.02311	5.31105	-0.181514	0	1	1	no
NM_001007829	NM_001007829	-	chr10:18940323-18942751	HG	LG	NOTEST	0	0	0	0	1	1	no
NM_001007830	NM_001007830	-	chrZ:46908486-46922477	HG	LG	NOTEST	0	0	0	0	1	1	no
NM_001007831	NM_001007831	-	chr11:7508306-7578698	HG	LG	NOTEST	0	0	0	0	1	1	no
NM_001007832	NM_001007832	-	chr13:3194107-3202347	HG	LG	NOTEST	0.530167	0	#NAME?	0	1	1	no
NM_001007834	NM_001007834	-	chr14:6577047-6596579	HG	LG	NOTEST	6.33682	5.48969	-0.207034	0	1	1	no
NM_001007836	NM_001007836	-	chr15:1558448-1575120	HG	LG	NOTEST	36.2129	41.2741	0.188732	0	1	1	no
NM_001007837	NM_001007837	-	chr15:6237598-6242697	HG	LG	NOTEST	2.48202	0.61432	-2.01446	0	1	1	no
NM_001007838	NM_001007838	-	chr15:8715991-8719468	HG	LG	NOTEST	3.54452	2.85267	-0.313278	0	1	1	no
NM_001007839	NM_001007839	-	chr15:9108061-9116390	HG	LG	NOTEST	10.1074	17.6251	0.802221	0	1	1	no
NM_001007840	NM_001007840	-	chr15:9369612-9383186	HG	LG	NOTEST	0	7.32923	inf	0	1	1	no
NM_001007842	NM_001007842	-	chr17:10673252-10682819	HG	LG	NOTEST	0	0	0	0	1	1	no
NM_001007843	NM_001007843	-	chr17:5320437-5338453	HG	LG	NOTEST	0	0	0	0	1	1	no
NM_001007844	NM_001007844	-	chr18:3390211-3404559	HG	LG	NOTEST	12.5272	9.20802	-0.444103	0	1	1	no
NM_001007845	NM_001007845	-	chr18:7853079-7869257	HG	LG	NOTEST	5.76666	7.61953	0.401966	0	1	1	no
NM_001007848	NM_001007848	-	chr1:14949424-14955887	HG	LG	NOTEST	0	0.600172	inf	0	1	1	no
NM_001007849	NM_001007849	-	chr1:23609719-23654509	HG	LG	NOTEST	0	0	0	0	1	1	no
NM_001007850	NM_001007850	-	chr1:29633498-29660476	HG	LG	NOTEST	2.7835	0.503046	-2.46814	0	1	1	no
NM_001007851	NM_001007851	-	chr1:33836084-33886823	HG	LG	NOTEST	0.851828	1.03017	0.274249	0	1	1	no
NM_001007853	NM_001007853	-	chr1:48200509-48209399	HG	LG	NOTEST	0.529699	0.55143	0.058005	0	1	1	no
NM_001007854	NM_001007854	-	chr1:60925605-60965998	HG	LG	NOTEST	0.713968	0.681195	-0.0677921	0	1	1	no
NM_001007855	NM_001007855	-	chr1:67983451-67994760	HG	LG	NOTEST	40.8433	32.8744	-0.313137	0	1	1	no
NM_001007858	NM_001007858	-	chr1:103860752-103890492	HG	LG	NOTEST	10.0691	11.0208	0.130292	0	1	1	no
NM_001007869	NM_001007869	-	chr20:5127359-5141905	HG	LG	NOTEST	0	0	0	0	1	1	no
NM_001007871	NM_001007871	-	chr20:8431478-8437948	HG	LG	NOTEST	0	0	0	0	1	1	no
NM_001007873	NM_001007873	-	chr20:13801268-13807900	HG	LG	NOTEST	0.547537	0.737802	0.430276	0	1	1	no
NM_001007875	NM_001007875	-	chr21:2122366-2144383	HG	LG	NOTEST	22.3746	25.4893	0.188031	0	1	1	no
NM_001007877	NM_001007877	-	chr22:484334-499838	HG	LG	NOTEST	0.340795	1.3344	1.96921	0	1	1	no
NM_001007881	NM_001007881	-	chr26:3177856-3181392	HG	LG	NOTEST	16.4572	20.7716	0.335889	0	1	1	no
NM_001007884	NM_001007884	-	chr27:3623529-3631328	HG	LG	OK	429.49	499.011	0.216447	0.663512	0.0588	0.141685	no
NM_001007888	NM_001007888	-	chr2:118013136-118026899	HG	LG	NOTEST	0	0.66551	inf	0	1	1	no
NM_001007894	NM_001007894	-	chr2:40345058-40372786	HG	LG	NOTEST	0	0.37264	inf	0	1	1	no
NM_001007900	NM_001007900	-	chr3:8735998-8745924	HG	LG	OK	73.7326	77.4572	0.0710959	0.145945	0.6786	0.794845	no
NM_001007905	NM_001007905	-	chr3:40804441-40810409	HG	LG	NOTEST	0	1.02175	inf	0	1	1	no
NM_001007923	NM_001007923	-	chr4:54716755-54719201	HG	LG	NOTEST	0	0	0	0	1	1	no
NM_001007925	NM_001007925	-	chr5:9161870-9173128	HG	LG	OK	448.588	430.951	-0.0578666	-0.193649	0.5815	0.711172	no
NM_001007930	NM_001007930	-	chr5:24756751-24773706	HG	LG	NOTEST	0	0	0	0	1	1	no
NM_001007933	NM_001007933	-	chr5:28215543-28232774	HG	LG	NOTEST	9.22843	9.60003	0.0569532	0	1	1	no
NM_001007935	NM_001007935	-	chr5:36563181-36582077	HG	LG	NOTEST	0	0	0	0	1	1	no
NM_001007937	NM_001007937	-	chr5:37954894-37996722	HG	LG	NOTEST	30.7541	12.8406	-1.26006	0	1	1	no
NM_001007942	NM_001007942	-	chr6:9958449-9959625	HG	LG	NOTEST	0	0	0	0	1	1	no
NM_001007946	NM_001007946	-	chr6:12299712-12327380	HG	LG	NOTEST	0.323314	0.137454	-1.23399	0	1	1	no
NM_001007948	NM_001007948	-	chr6:24123092-24136337	HG	LG	NOTEST	0.302616	0	#NAME?	0	1	1	no
NM_001007953	NM_001007953	-	chr8:14159784-14170017	HG	LG	NOTEST	2.2312	3.20428	0.522177	0	1	1	no
NM_001007956	NM_001007956	-	chr8:14378877-14386605	HG	LG	NOTEST	0	0	0	0	1	1	no
NM_001007958	NM_001007958	-	chr8:28669454-28675296	HG	LG	NOTEST	0	0	0	0	1	1	no
NM_001007960	NM_001007960	-	chr9:6918240-6948708	HG	LG	NOTEST	0	0.310318	inf	0	1	1	no
NM_001007963	NM_001007963	-	chr9:22276440-22299525	HG	LG	NOTEST	1.95889	2.06998	0.0795771	0	1	1	no
NM_001007965	NM_001007965	-	chr25:3682740-3686987	HG	LG	NOTEST	0	0	0	0	1	1	no
NM_001007967	NM_001007967	-	chr2:127366516-127369582	HG	LG	NOTEST	0	0	0	0	1	1	no
NM_001007970	NM_001007970	-	chr11:751358-758887	HG	LG	NOTEST	40.5374	21.9869	-0.882611	0	1	1	no
NM_001007972	NM_001007972	-	chr1:79952692-79957248	HG	LG	OK	173.438	217.631	0.327465	0.844877	0.0158	0.0518299	no
NM_001007975	NM_001007975	-	chrZ:52098361-52107256	HG	LG	NOTEST	1.03017	0.745814	-0.466001	0	1	1	no
NM_001007977	NM_001007977	-	chrZ:65329366-65338116	HG	LG	NOTEST	0.436836	0	#NAME?	0	1	1	no
NM_001007979	NM_001007979	-	chrZ:70810743-70821958	HG	LG	OK	109.786	101.208	-0.117376	-0.285712	0.41355	0.575255	no
NM_001007982	NM_001007982	-	chrZ:10979558-10990011	HG	LG	NOTEST	0.262211	0	#NAME?	0	1	1	no
NM_001007985	NM_001007985	-	chr6:32447794-32448904	HG	LG	NOTEST	0	0	0	0	1	1	no
NM_001007988	NM_001007988	-	chr2:17734768-17737987	HG	LG	NOTEST	0	0	0	0	1	1	no
NM_001008437	NM_001008437	-	chr1:147369992-147401831	HG	LG	NOTEST	0.123456	0.178586	0.532627	0	1	1	no
NM_001008440	NM_001008440	-	chr1:169350494-169379113	HG	LG	NOTEST	1.63888	2.5696	0.648835	0	1	1	no
NM_001008442	NM_001008442	-	chr1:171829718-171845298	HG	LG	NOTEST	0	0	0	0	1	1	no
NM_001008444	NM_001008444	-	chr1:4969427-4987253	HG	LG	NOTEST	0	0.373113	inf	0	1	1	no
NM_001008446	NM_001008446	-	chr20:3738685-3748960	HG	LG	NOTEST	0.680431	0.310677	-1.13104	0	1	1	no
NM_001008448	NM_001008448	-	chr20:7793103-7822025	HG	LG	NOTEST	0	0.180708	inf	0	1	1	no
NM_001008450	NM_001008450	-	chr21:3578452-3587198	HG	LG	OK	87.9918	93.501	0.0876114	0.214744	0.5429	0.686346	no
NM_001008451	NM_001008451	-	chr23:4246448-4251657	HG	LG	NOTEST	1.54269	2.29503	0.573066	0	1	1	no
NM_001008452	NM_001008452	-	chr26:2496720-2506550	HG	LG	NOTEST	1.21059	1.7915	0.565465	0	1	1	no
NM_001008453	NM_001008453	-	chr26:5030725-5043151	HG	LG	NOTEST	11.1692	13.119	0.23213	0	1	1	no
NM_001008454	NM_001008454	-	chr2:119484876-119507920	HG	LG	NOTEST	0	0	0	0	1	1	no
NM_001008455	NM_001008455	-	chr2:122936992-122954775	HG	LG	NOTEST	16.7467	18.018	0.105558	0	1	1	no
NM_001008456	NM_001008456	-	chr3:10338210-10344348	HG	LG	NOTEST	0	0	0	0	1	1	no
NM_001008457	NM_001008457	-	chr3:9676895-9693976	HG	LG	NOTEST	3.05969	1.7982	-0.766835	0	1	1	no
NM_001008458	NM_001008458	-	chr3:27531573-27695285	HG	LG	NOTEST	0	0	0	0	1	1	no
NM_001008460	NM_001008460	-	chr3:34820631-34835301	HG	LG	NOTEST	0	0	0	0	1	1	no
NM_001008461	NM_001008461	-	chr3:85646190-85661209	HG	LG	NOTEST	0.57633	0	#NAME?	0	1	1	no
NM_001008462	NM_001008462	-	chr3:107527252-107539468	HG	LG	NOTEST	0	0	0	0	1	1	no
NM_001008463	NM_001008463	-	chr18:9818873-9836237	HG	LG	OK	196.909	183.028	-0.105464	-0.303168	0.3914	0.555341	no
NM_001008464	NM_001008464	-	chr4:1453969-1459824	HG	LG	NOTEST	1.29149	1.85165	0.519779	0	1	1	no
NM_001008465	NM_001008465	-	chr4:16711118-16731238	HG	LG	NOTEST	0.691382	0.32041	-1.10956	0	1	1	no
NM_001008466	NM_001008466	-	chr4:29304170-29311187	HG	LG	NOTEST	0.973854	0.971884	-0.0029212	0	1	1	no
NM_001008467	NM_001008467	-	chr4:30975915-31010530	HG	LG	NOTEST	2.63759	4.20337	0.672326	0	1	1	no
NM_001008468	NM_001008468	-	chr4:31955444-31966003	HG	LG	NOTEST	0.460691	3.26268	2.82419	0	1	1	no
NM_001008469	NM_001008469	-	chr5:9669292-9676929	HG	LG	NOTEST	4.29951	2.34227	-0.876265	0	1	1	no
NM_001008470	NM_001008470	-	chr5:22211472-22245393	HG	LG	NOTEST	4.50494	3.66293	-0.298511	0	1	1	no
NM_001008471	NM_001008471	-	chr5:23134570-23152907	HG	LG	NOTEST	0.794338	0.24659	-1.68764	0	1	1	no
NM_001008472	NM_001008472	-	chr5:46259456-46265797	HG	LG	NOTEST	0.328509	0.279133	-0.234982	0	1	1	no
NM_001008473	NM_001008473	-	chr5:46646806-46650388	HG	LG	NOTEST	0.304067	0.885203	1.54162	0	1	1	no
NM_001008474	NM_001008474	-	chr7:11092861-11169154	HG	LG	NOTEST	0	0.737014	inf	0	1	1	no
NM_001008475	NM_001008475	-	chr7:11306183-11313271	HG	LG	NOTEST	0	0	0	0	1	1	no
NM_001008476	NM_001008476	-	chr7:32708525-33027336	HG	LG	NOTEST	1.40086	0.88111	-0.668915	0	1	1	no
NM_001008477	NM_001008477	-	chr7:34920828-34933478	HG	LG	NOTEST	6.17591	2.05775	-1.58558	0	1	1	no
NM_001008478	NM_001008478	-	chr8:14328115-14340589	HG	LG	NOTEST	0	0.228963	inf	0	1	1	no
NM_001008479	NM_001008479	-	chrZ:9801250-9816260	HG	LG	NOTEST	0.195018	0.176236	-0.146101	0	1	1	no
NM_001008480	NM_001008480	-	chr2:63211416-63216467	HG	LG	NOTEST	5.46687	2.1502	-1.34625	0	1	1	no
NM_001008674	NM_001008674	-	chr10:8394726-8402637	HG	LG	OK	593.732	534.06	-0.152811	-0.478116	0.177	0.328136	no
NM_001008675	NM_001008675	-	chr1:77585837-77587391	HG	LG	NOTEST	0	0.987589	inf	0	1	1	no
NM_001008676	NM_001008676	-	chr1:106645074-106653537	HG	LG	NOTEST	0.315172	0	#NAME?	0	1	1	no
NM_001008677	NM_001008677	-	chr1:108001897-108019448	HG	LG	NOTEST	0.246385	0	#NAME?	0	1	1	no
NM_001008678	NM_001008678	-	chr1:124344539-124352674	HG	LG	NOTEST	0.344308	0.296585	-0.215253	0	1	1	no
NM_001008679	NM_001008679	-	chr1:130386947-130412876	HG	LG	NOTEST	0	0	0	0	1	1	no
NM_001008680	NM_001008680	-	chr1:131504405-131522593	HG	LG	OK	58.1697	59.413	0.0305104	0.067823	0.8464	0.90781	no
NM_001008681	NM_001008681	-	chr1:141647284-141655263	HG	LG	NOTEST	0	0	0	0	1	1	no
NM_001008682	NM_001008682	-	chr3:96213345-96245797	HG	LG	NOTEST	0.951313	0.360096	-1.40154	0	1	1	no
NM_001008683	NM_001008683	-	chr6:28504695-28518725	HG	LG	NOTEST	4.76237	5.91549	0.312818	0	1	1	no
NM_001008729	NM_001008729	-	chr2:129117613-129143181	HG	LG	NOTEST	15.1184	7.05293	-1.10001	0	1	1	no
NM_001008746	NM_001008746	-	chr2:97338195-97452503	HG	LG	NOTEST	0.5978	0	#NAME?	0	1	1	no
NM_001008754	NM_001008754	-	chr1:197267482-197268442	HG	LG	NOTEST	0	0	0	0	1	1	no
NM_001008786	NM_001008786	-	chr1:49156262-49161136	HG	LG	NOTEST	0	0.502897	inf	0	1	1	no
NM_001008788	NM_001008788	-	chr8:12142450-12164094	HG	LG	NOTEST	0	0	0	0	1	1	no
NM_001008789	NM_001008789	-	chr18:4342537-4349605	HG	LG	NOTEST	0	0	0	0	1	1	no
NM_001009878	NM_001009878	-	chr1:197261425-197262373	HG	LG	NOTEST	0	0	0	0	1	1	no
NM_001009928	NM_001009928	-	chr4:29193666-29197691	HG	LG	NOTEST	0	1.09633	inf	0	1	1	no
NM_001010841	NM_001010841	-	chr9:1232426-1255484	HG	LG	NOTEST	9.21031	6.73712	-0.451118	0	1	1	no
NM_001010842	NM_001010842	-	chr27:7654561-7655554	HG	LG	NOTEST	0	0	0	0	1	1	no
NM_001010843	NM_001010843	-	chr3:37822221-37831607	HG	LG	NOTEST	0	2.79483	inf	0	1	1	no
NM_001011688	NM_001011688	-	chr1:124490182-124496926	HG	LG	NOTEST	1.68893	3.04023	0.848071	0	1	1	no
NM_001011689	NM_001011689	-	chr20:2208408-2258331	HG	LG	NOTEST	0.37429	0	#NAME?	0	1	1	no
NM_001011690	NM_001011690	-	chr4:49624940-49625982	HG	LG	NOTEST	0	0	0	0	1	1	no
NM_001011691	NM_001011691	-	chr4:61317463-61322478	HG	LG	NOTEST	1.00795	0.233178	-2.11192	0	1	1	no
NM_001011692	NM_001011692	-	chr9:12832842-12835771	HG	LG	NOTEST	0	0	0	0	1	1	no
NM_001012290	NM_001012290	-	chr23:5348884-5350110	HG	LG	OK	79.9011	57.0339	-0.486397	-0.691545	0.051	0.128169	no
NM_001012291	NM_001012291	-	chr3:75829793-75832049	HG	LG	NOTEST	0	1.20453	inf	0	1	1	no
NM_001012292	NM_001012292	-	chr5:17249281-17251526	HG	LG	NOTEST	3.96541	2.75069	-0.527677	0	1	1	no
NM_001012293	NM_001012293	-	chr7:16275971-16277619	HG	LG	NOTEST	0	0.999615	inf	0	1	1	no
NM_001012294	NM_001012294	-	chr2:41084859-41086593	HG	LG	OK	72.3947	71.2088	-0.0238269	-0.0429546	0.90815	0.936613	no
NM_001012295	NM_001012295	-	chr6:30709713-30710819	HG	LG	NOTEST	0.682915	0	#NAME?	0	1	1	no
NM_001012318	NM_001012318	-	chr3:15519543-15520677	HG	LG	NOTEST	0	0	0	0	1	1	no
NM_001012319	NM_001012319	-	chr3:15519543-15520677	HG	LG	NOTEST	0	0	0	0	1	1	no
NM_001012404	NM_001012404	-	chr4:44700355-44709079	HG	LG	NOTEST	2.58801	1.57851	-0.713278	0	1	1	no
NM_001012405	NM_001012405	-	chr3:37838820-37857318	HG	LG	NOTEST	0.822157	1.02894	0.323676	0	1	1	no
NM_001012521	NM_001012521	-	chr5:23040707-23088385	HG	LG	NOTEST	2.91599	8.06734	1.46811	0	1	1	no
NM_001012522	NM_001012522	-	chr14:8040973-8088596	HG	LG	NOTEST	0.332832	0.704998	1.08283	0	1	1	no
NM_001012523	NM_001012523	-	chr15:10106015-10174603	HG	LG	NOTEST	0.401179	1.07284	1.41911	0	1	1	no
NM_001012524	NM_001012524	-	chr10:2929278-2937408	HG	LG	NOTEST	0.427202	0.386183	-0.145633	0	1	1	no
NM_001012525	NM_001012525	-	chr10:10988961-11016023	HG	LG	NOTEST	0	0	0	0	1	1	no
NM_001012526	NM_001012526	-	chr11:2046739-2117516	HG	LG	NOTEST	12.7894	15.9304	0.316833	0	1	1	no
NM_001012527	NM_001012527	-	chr11:18702202-18732726	HG	LG	NOTEST	0	0.225206	inf	0	1	1	no
NM_001012528	NM_001012528	-	chr14:6815259-6843874	HG	LG	OK	293.251	264.972	-0.146296	-0.442592	0.20655	0.369265	no
NM_001012529	NM_001012529	-	chr14:7742570-7773050	HG	LG	NOTEST	0.211348	0.837889	1.98714	0	1	1	no
NM_001012531	NM_001012531	-	chr17:9627028-9673220	HG	LG	NOTEST	9.51647	7.26212	-0.390035	0	1	1	no
NM_001012532	NM_001012532	-	chr17:2354125-2451129	HG	LG	OK	154.225	158.795	0.0421255	0.130373	0.71295	0.817796	no
NM_001012533	NM_001012533	-	chr1:35620961-35632922	HG	LG	NOTEST	0.338691	0.340998	0.00979218	0	1	1	no
NM_001012534	NM_001012534	-	chr1:49639914-49646718	HG	LG	OK	133.067	140.955	0.0830898	0.234302	0.5144	0.667332	no
NM_001012535	NM_001012535	-	chr1:51097088-51106702	HG	LG	OK	111.428	97.7915	-0.188332	-0.401624	0.25115	0.418451	no
NM_001012536	NM_001012536	-	chr4:2247925-2258095	HG	LG	OK	205.574	217.812	0.0834232	0.232608	0.51375	0.667332	no
NM_001012537	NM_001012537	-	chr1:53227760-53241371	HG	LG	NOTEST	0.470928	0.423922	-0.151708	0	1	1	no
NM_001012538	NM_001012538	-	chr1:56750743-56771091	HG	LG	NOTEST	4.01669	7.07057	0.815819	0	1	1	no
NM_001012539	NM_001012539	-	chr1:68365226-68398719	HG	LG	NOTEST	1.32552	2.08984	0.656841	0	1	1	no
NM_001012540	NM_001012540	-	chr1:68532348-68552525	HG	LG	NOTEST	11.1543	7.20046	-0.63144	0	1	1	no
NM_001012541	NM_001012541	-	chr1:70202952-70218996	HG	LG	NOTEST	0.114469	0.118305	0.0475518	0	1	1	no
NM_001012542	NM_001012542	-	chr1:93705767-93721328	HG	LG	NOTEST	0	0	0	0	1	1	no
NM_001012543	NM_001012543	-	chr1:109260956-109269886	HG	LG	NOTEST	21.4105	28.308	0.402892	0	1	1	no
NM_001012544	NM_001012544	-	chr1:121691906-121703895	HG	LG	OK	291.321	318.218	0.127404	0.338961	0.3405	0.507585	no
NM_001012545	NM_001012545	-	chr1:124201070-124305743	HG	LG	OK	259.226	206.276	-0.329638	-0.727709	0.0383	0.102882	no
NM_001012546	NM_001012546	-	chr1:196223175-196230734	HG	LG	NOTEST	0	0	0	0	1	1	no
NM_001012548	NM_001012548	-	chr26:1616685-1637338	HG	LG	NOTEST	6.47561	8.35777	0.368102	0	1	1	no
NM_001012549	NM_001012549	-	chr26:3906091-3912495	HG	LG	NOTEST	2.48591	3.37917	0.442894	0	1	1	no
NM_001012550	NM_001012550	-	chr27:7880093-7886801	HG	LG	NOTEST	0	0	0	0	1	1	no
NM_001012551	NM_001012551	-	chr28:928401-941265	HG	LG	OK	299.633	307.927	0.0393918	0.116772	0.742	0.838333	no
NM_001012552	NM_001012552	-	chr28:3559849-3583827	HG	LG	OK	834.594	780.511	-0.096654	-0.322953	0.35425	0.521861	no
NM_001012554	NM_001012554	-	chr2:122974547-123034609	HG	LG	NOTEST	0	0	0	0	1	1	no
NM_001012555	NM_001012555	-	chr2:136421909-136433629	HG	LG	NOTEST	19.704	8.51431	-1.21053	0	1	1	no
NM_001012557	NM_001012557	-	chr2:24688727-24702576	HG	LG	NOTEST	0.147076	0.183869	0.322122	0	1	1	no
NM_001012558	NM_001012558	-	chr2:26570970-26585566	HG	LG	NOTEST	5.70863	4.8717	-0.228721	0	1	1	no
NM_001012559	NM_001012559	-	chr2:46848089-46920608	HG	LG	NOTEST	0.860006	1.50983	0.811967	0	1	1	no
NM_001012560	NM_001012560	-	chr2:60324518-60341979	HG	LG	NOTEST	3.67983	8.26146	1.16676	0	1	1	no
NM_001012561	NM_001012561	-	chr2:61479710-61493936	HG	LG	NOTEST	0.280356	0	#NAME?	0	1	1	no
NM_001012562	NM_001012562	-	chr2:76157251-76248752	HG	LG	NOTEST	21.9825	28.2713	0.362982	0	1	1	no
NM_001012563	NM_001012563	-	chr2:78405519-78413505	HG	LG	NOTEST	32.0885	25.2123	-0.347928	0	1	1	no
NM_001012564	NM_001012564	-	chr3:9260076-9265235	HG	LG	NOTEST	3.70001	6.99321	0.918424	0	1	1	no
NM_001012565	NM_001012565	-	chr3:17706718-17711132	HG	LG	NOTEST	0.699964	0.320986	-1.12477	0	1	1	no
NM_001012566	NM_001012566	-	chr3:31034159-31039221	HG	LG	NOTEST	6.01354	11.2586	0.904742	0	1	1	no
NM_001012567	NM_001012567	-	chr3:31481890-31584232	HG	LG	OK	220.96	193.976	-0.187904	-0.533091	0.12815	0.256057	no
NM_001012568	NM_001012568	-	chr5:7254514-7314652	HG	LG	NOTEST	1.02527	1.13145	0.142166	0	1	1	no
NM_001012569	NM_001012569	-	chr3:66335418-66352648	HG	LG	NOTEST	3.48155	6.28124	0.851321	0	1	1	no
NM_001012570	NM_001012570	-	chr18:10377552-10381847	HG	LG	NOTEST	1.03067	0.443882	-1.21533	0	1	1	no
NM_001012571	NM_001012571	-	chr4:1468934-1477914	HG	LG	NOTEST	3.00605	0.807078	-1.89709	0	1	1	no
NM_001012572	NM_001012572	-	chr4:3473458-3480395	HG	LG	OK	840.617	749.805	-0.164933	-0.495961	0.16275	0.307676	no
NM_001012573	NM_001012573	-	chr4:3489979-3548900	HG	LG	NOTEST	0.00196251	0	#NAME?	0	1	1	no
NM_001012574	NM_001012574	-	chr4:9342724-9373476	HG	LG	NOTEST	11.7251	3.88973	-1.59186	0	1	1	no
NM_001012575	NM_001012575	-	chr4:10998967-11014121	HG	LG	OK	181.173	166.632	-0.120701	-0.359632	0.3022	0.471822	no
NM_001012576	NM_001012576	-	chr4:34300856-34323340	HG	LG	NOTEST	0.246293	0	#NAME?	0	1	1	no
NM_001012577	NM_001012577	-	chr4:38427791-38520485	HG	LG	NOTEST	1.089	1.48247	0.444995	0	1	1	no
NM_001012578	NM_001012578	-	chr4:39432740-39469694	HG	LG	NOTEST	2.00599	2.34954	0.228067	0	1	1	no
NM_001012579	NM_001012579	-	chr4:44149466-44247599	HG	LG	NOTEST	38.8102	37.8044	-0.0378802	0	1	1	no
NM_001012580	NM_001012580	-	chr4:69081051-69152716	HG	LG	NOTEST	48.7808	52.801	0.114253	0	1	1	no
NM_001012581	NM_001012581	-	chr4:69259517-69275146	HG	LG	NOTEST	0.74982	1.66585	1.15165	0	1	1	no
NM_001012582	NM_001012582	-	chr4:69834802-69855846	HG	LG	NOTEST	1.52249	1.76779	0.215519	0	1	1	no
NM_001012583	NM_001012583	-	chr5:13266554-13302222	HG	LG	NOTEST	0.211826	0.205454	-0.0440615	0	1	1	no
NM_001012585	NM_001012585	-	chr5:28958998-28963712	HG	LG	NOTEST	0.17049	0	#NAME?	0	1	1	no
NM_001012586	NM_001012586	-	chr5:43328352-43349123	HG	LG	NOTEST	3.78691	2.05681	-0.880616	0	1	1	no
NM_001012587	NM_001012587	-	chr5:44318580-44380668	HG	LG	OK	405.989	415.287	0.0326673	0.110826	0.7495	0.843188	no
NM_001012589	NM_001012589	-	chr5:55769359-55795785	HG	LG	NOTEST	8.41399	7.28059	-0.208735	0	1	1	no
NM_001012590	NM_001012590	-	chr5:57811206-57822920	HG	LG	NOTEST	16.8221	15.6983	-0.0997503	0	1	1	no
NM_001012592	NM_001012592	-	chr6:11282258-11288755	HG	LG	NOTEST	0.275764	0	#NAME?	0	1	1	no
NM_001012593	NM_001012593	-	chr6:18616582-18647643	HG	LG	NOTEST	0	0.288095	inf	0	1	1	no
NM_001012594	NM_001012594	-	chr7:18170243-18183926	HG	LG	OK	86.4002	92.2801	0.0949842	0.198551	0.5749	0.708035	no
NM_001012595	NM_001012595	-	chr8:5441378-5454438	HG	LG	NOTEST	8.48152	5.51007	-0.622251	0	1	1	no
NM_001012596	NM_001012596	-	chr8:8334004-8392995	HG	LG	NOTEST	0	0.225206	inf	0	1	1	no
NM_001012597	NM_001012597	-	chr8:13947640-13974017	HG	LG	NOTEST	0.538755	0.148844	-1.85583	0	1	1	no
NM_001012598	NM_001012598	-	chr8:20037112-20049473	HG	LG	NOTEST	2.30229	4.69863	1.02917	0	1	1	no
NM_001012599	NM_001012599	-	chr8:20924449-21081688	HG	LG	NOTEST	0	0	0	0	1	1	no
NM_001012600	NM_001012600	-	chr9:15291663-15353111	HG	LG	NOTEST	11.7861	9.1855	-0.359654	0	1	1	no
NM_001012601	NM_001012601	-	chr9:17247380-17278068	HG	LG	NOTEST	0	0.342233	inf	0	1	1	no
NM_001012602	NM_001012602	-	chr9:20031454-20047148	HG	LG	NOTEST	0.912998	4.08016	2.15994	0	1	1	no
NM_001012603	NM_001012603	-	chr3:16497506-16500431	HG	LG	NOTEST	3.09388	0.707003	-2.12963	0	1	1	no
NM_001012604	NM_001012604	-	chr4:84494810-84540449	HG	LG	NOTEST	0.361693	0	#NAME?	0	1	1	no
NM_001012605	NM_001012605	-	chr12:15721934-15731463	HG	LG	NOTEST	0	0	0	0	1	1	no
NM_001012606	NM_001012606	-	chrZ:24707995-24717613	HG	LG	NOTEST	0.382721	1.85556	2.27749	0	1	1	no
NM_001012607	NM_001012607	-	chrZ:81461280-81494229	HG	LG	NOTEST	48.591	33.5944	-0.532469	0	1	1	no
NM_001012608	NM_001012608	-	chrZ:23413353-23422556	HG	LG	NOTEST	2.05002	2.41874	0.238614	0	1	1	no
NM_001012609	NM_001012609	-	chr10:20425796-20428105	HG	LG	NOTEST	0	0	0	0	1	1	no
NM_001012611	NM_001012611	-	chr1:137823932-137849975	HG	LG	NOTEST	0	0	0	0	1	1	no
NM_001012612	NM_001012612	-	chr9:5874580-5875710	HG	LG	NOTEST	0	0	0	0	1	1	no
NM_001012622	NM_001012622	-	chr10:11304517-11323916	HG	LG	NOTEST	0	0	0	0	1	1	no
NM_001012653	NM_001012653	-	chr17:7169102-7172719	HG	LG	NOTEST	21.5587	16.2888	-0.404392	0	1	1	no
NM_001012690	NM_001012690	-	chr10:18897945-18905350	HG	LG	NOTEST	0	0	0	0	1	1	no
NM_001012691	NM_001012691	-	chr11:407112-427224	HG	LG	NOTEST	34.9656	42.1292	0.268883	0	1	1	no
NM_001012693	NM_001012693	-	chr1:50628595-50645593	HG	LG	OK	157.508	144.07	-0.128658	-0.405613	0.24565	0.412551	no
NM_001012694	NM_001012694	-	chr1:133409118-133479419	HG	LG	NOTEST	0.529994	0	#NAME?	0	1	1	no
NM_001012695	NM_001012695	-	chr21:1435564-1436968	HG	LG	NOTEST	2.02186	3.06078	0.598215	0	1	1	no
NM_001012696	NM_001012696	-	chr21:3470733-3498331	HG	LG	OK	586.65	626.337	0.0944385	0.337647	0.33895	0.506336	no
NM_001012697	NM_001012697	-	chr26:3668023-3719253	HG	LG	OK	68.5714	83.0596	0.27654	0.773782	0.02855	0.0825911	no
NM_001012698	NM_001012698	-	chr3:92123500-92128187	HG	LG	NOTEST	1.45367	0.725462	-1.00272	0	1	1	no
NM_001012699	NM_001012699	-	chr4:11625915-11649930	HG	LG	NOTEST	31.8658	37.1472	0.221243	0	1	1	no
NM_001012700	NM_001012700	-	chr33:5705215-5725015	HG	LG	NOTEST	0	0	0	0	1	1	no
NM_001012701	NM_001012701	-	chr22:3691040-3708889	HG	LG	NOTEST	0.222301	0.119953	-0.89004	0	1	1	no
NM_001012730	NM_001012730	-	chr21:4123589-4137703	HG	LG	OK	66.7247	72.1884	0.113545	0.245569	0.49075	0.646758	no
NM_001012760	NM_001012760	-	chr1:168740725-168818458	HG	LG	NOTEST	10.3891	9.91003	-0.0681127	0	1	1	no
NM_001012767	NM_001012767	-	chr6:23669485-23675847	HG	LG	NOTEST	28.1597	20.2049	-0.478931	0	1	1	no
NM_001012768	NM_001012768	-	chr10:10495498-10521379	HG	LG	NOTEST	0.93052	1.37119	0.559319	0	1	1	no
NM_001012769	NM_001012769	-	chr10:11184027-11211747	HG	LG	OK	258.789	300.779	0.216924	0.711221	0.0449	0.115598	no
NM_001012770	NM_001012770	-	chr10:17780254-17808688	HG	LG	NOTEST	0.246172	0.222535	-0.145633	0	1	1	no
NM_001012771	NM_001012771	-	chr10:20198915-20207682	HG	LG	NOTEST	0	0	0	0	1	1	no
NM_001012772	NM_001012772	-	chr10:20212119-20247866	HG	LG	NOTEST	0	0	0	0	1	1	no
NM_001012774	NM_001012774	-	chr11:1345026-1359518	HG	LG	NOTEST	0	0	0	0	1	1	no
NM_001012775	NM_001012775	-	chr11:1751187-1765844	HG	LG	NOTEST	26.522	28.0613	0.0813909	0	1	1	no
NM_001012776	NM_001012776	-	chr11:1901048-1949555	HG	LG	NOTEST	5.64795	7.98351	0.499297	0	1	1	no
NM_001012777	NM_001012777	-	chr11:2128493-2143503	HG	LG	OK	50.4217	59.2711	0.233283	0.438714	0.20975	0.373602	no
NM_001012779	NM_001012779	-	chr11:19878816-19899511	HG	LG	NOTEST	0	0	0	0	1	1	no
NM_001012780	NM_001012780	-	chr12:3555201-3570403	HG	LG	NOTEST	9.23572	11.8239	0.356406	0	1	1	no
NM_001012781	NM_001012781	-	chr12:9131933-9151357	HG	LG	NOTEST	11.9095	9.69115	-0.297373	0	1	1	no
NM_001012782	NM_001012782	-	chr12:11997349-12001990	HG	LG	NOTEST	0.268118	0	#NAME?	0	1	1	no
NM_001012783	NM_001012783	-	chr13:10754067-10782719	HG	LG	NOTEST	31.9441	34.759	0.121839	0	1	1	no
NM_001012784	NM_001012784	-	chr13:12969678-12979688	HG	LG	NOTEST	0.156375	0.262886	0.749426	0	1	1	no
NM_001012785	NM_001012785	-	chr13:13855850-13873523	HG	LG	NOTEST	0.160952	1.11569	2.79323	0	1	1	no
NM_001012786	NM_001012786	-	chr14:4550651-4569107	HG	LG	NOTEST	2.60217	1.88394	-0.46596	0	1	1	no
NM_001012787	NM_001012787	-	chr14:4892653-4907892	HG	LG	OK	343.072	293.109	-0.227075	-0.726021	0.03725	0.100834	no
NM_001012788	NM_001012788	-	chr14:5580355-5621317	HG	LG	NOTEST	0.333925	0.459224	0.459677	0	1	1	no
NM_001012789	NM_001012789	-	chr14:6440749-6448942	HG	LG	NOTEST	4.01431	5.11252	0.348881	0	1	1	no
NM_001012790	NM_001012790	-	chr3:12725380-12798091	HG	LG	NOTEST	0.280342	0	#NAME?	0	1	1	no
NM_001012792	NM_001012792	-	chr14:14083900-14161575	HG	LG	NOTEST	5.92619	4.3601	-0.442746	0	1	1	no
NM_001012793	NM_001012793	-	chr15:1237293-1273249	HG	LG	NOTEST	0.7976	1.0775	0.433947	0	1	1	no
NM_001012794	NM_001012794	-	chr15:7454491-7464821	HG	LG	NOTEST	1.21765	1.99178	0.709961	0	1	1	no
NM_001012795	NM_001012795	-	chr17:10555812-10564331	HG	LG	NOTEST	0	0	0	0	1	1	no
NM_001012796	NM_001012796	-	chr17:8676959-8692156	HG	LG	NOTEST	0.741244	1.14594	0.628516	0	1	1	no
NM_001012797	NM_001012797	-	chr17:8571575-8578288	HG	LG	NOTEST	32.4602	15.8142	-1.03746	0	1	1	no
NM_001012799	NM_001012799	-	chr17:5482377-5500381	HG	LG	OK	251.959	230.27	-0.12986	-0.406995	0.2469	0.41399	no
NM_001012800	NM_001012800	-	chr17:2195779-2233572	HG	LG	NOTEST	0.305996	0	#NAME?	0	1	1	no
NM_001012801	NM_001012801	-	chr18:3232046-3341249	HG	LG	NOTEST	11.4445	8.76486	-0.384852	0	1	1	no
NM_001012802	NM_001012802	-	chr18:4509206-4529519	HG	LG	NOTEST	18.949	22.2963	0.234686	0	1	1	no
NM_001012803	NM_001012803	-	chr18:6293717-6304456	HG	LG	NOTEST	0.240634	0	#NAME?	0	1	1	no
NM_001012804	NM_001012804	-	chr18:7314857-7428128	HG	LG	NOTEST	0	0	0	0	1	1	no
NM_001012806	NM_001012806	-	chr19:7086470-7135407	HG	LG	NOTEST	0.945586	0.158534	-2.57642	0	1	1	no
NM_001012807	NM_001012807	-	chr19:8701795-8723879	HG	LG	OK	106.976	117.907	0.140368	0.336616	0.3408	0.507585	no
NM_001012808	NM_001012808	-	chr1:35841858-35931516	HG	LG	NOTEST	0.239569	0.241201	0.00979218	0	1	1	no
NM_001012809	NM_001012809	-	chr1:36575116-36602178	HG	LG	NOTEST	0.243698	0.209898	-0.215407	0	1	1	no
NM_001012810	NM_001012810	-	chr1:44872360-44891392	HG	LG	NOTEST	0	0	0	0	1	1	no
NM_001012811	NM_001012811	-	chr1:47775908-47845833	HG	LG	NOTEST	2.26133	2.36388	0.0639866	0	1	1	no
NM_001012812	NM_001012812	-	chr1:48265084-48286902	HG	LG	NOTEST	0	0.23	inf	0	1	1	no
NM_001012813	NM_001012813	-	chr1:48839942-48900379	HG	LG	NOTEST	8.80488	9.84802	0.16153	0	1	1	no
NM_001012814	NM_001012814	-	chr1:49183515-49197408	HG	LG	NOTEST	2.11701	0.603621	-1.81031	0	1	1	no
NM_001012818	NM_001012818	-	chr1:78099885-78110916	HG	LG	NOTEST	2.14332	1.13856	-0.912641	0	1	1	no
NM_001012819	NM_001012819	-	chr1:83805904-83813150	HG	LG	NOTEST	0.133221	0	#NAME?	0	1	1	no
NM_001012820	NM_001012820	-	chr1:84300605-84309760	HG	LG	NOTEST	9.58301	3.60789	-1.40932	0	1	1	no
NM_001012821	NM_001012821	-	chr1:93298030-93302819	HG	LG	NOTEST	0	0	0	0	1	1	no
NM_001012822	NM_001012822	-	chr1:106003107-106047303	HG	LG	OK	94.0296	76.9363	-0.289451	-0.721977	0.0393	0.104767	no
NM_001012823	NM_001012823	-	chr1:119754032-119774891	HG	LG	NOTEST	0.6274	0.170775	-1.87729	0	1	1	no
NM_001012824	NM_001012824	-	chr1:133618525-133693798	HG	LG	NOTEST	0.289665	0.475261	0.714337	0	1	1	no
NM_001012825	NM_001012825	-	chr1:138347995-138478856	HG	LG	OK	134.492	114.923	-0.22685	-0.640443	0.07025	0.163296	no
NM_001012826	NM_001012826	-	chr1:170318523-170430536	HG	LG	NOTEST	20.076	15.5544	-0.368147	0	1	1	no
NM_001012827	NM_001012827	-	chr1:175733994-175832231	HG	LG	NOTEST	8.7655	13.9318	0.668476	0	1	1	no
NM_001012829	NM_001012829	-	chr1:176669164-176726088	HG	LG	NOTEST	28.3629	26.7517	-0.0843752	0	1	1	no
NM_001012831	NM_001012831	-	chr20:6434900-6458346	HG	LG	NOTEST	0	0	0	0	1	1	no
NM_001012833	NM_001012833	-	chr20:8701740-8714334	HG	LG	NOTEST	0.591445	1.20058	1.02141	0	1	1	no
NM_001012834	NM_001012834	-	chr20:10147921-10156690	HG	LG	OK	75.72	69.6078	-0.121426	-0.299064	0.39185	0.555341	no
NM_001012835	NM_001012835	-	chr21:1932295-1966101	HG	LG	OK	1209.03	1298.66	0.103173	0.367407	0.30035	0.471575	no
NM_001012836	NM_001012836	-	chr21:2344955-2352286	HG	LG	OK	164.947	191.086	0.212216	0.544137	0.1199	0.246316	no
NM_001012837	NM_001012837	-	chr21:4392367-4398020	HG	LG	NOTEST	18.7803	16.815	-0.159465	0	1	1	no
NM_001012838	NM_001012838	-	chr21:4663915-4673877	HG	LG	OK	115.141	97.3413	-0.242281	-0.623837	0.0773	0.175424	no
NM_001012839	NM_001012839	-	chr22:962635-970701	HG	LG	NOTEST	0.655137	0.501557	-0.385382	0	1	1	no
NM_001012841	NM_001012841	-	chr23:5323405-5339466	HG	LG	NOTEST	9.98935	9.26961	-0.107882	0	1	1	no
NM_001012843	NM_001012843	-	chr26:3545025-3550989	HG	LG	NOTEST	0.423876	0.673549	0.668141	0	1	1	no
NM_001012844	NM_001012844	-	chr27:5203842-5214957	HG	LG	NOTEST	0.0320555	0.0312263	-0.0378123	0	1	1	no
NM_001012846	NM_001012846	-	chr28:1746736-1763012	HG	LG	NOTEST	23.7185	12.9139	-0.877082	0	1	1	no
NM_001012847	NM_001012847	-	chr28:3997781-4031850	HG	LG	OK	489.882	441.491	-0.15005	-0.513301	0.14245	0.277875	no
NM_001012848	NM_001012848	-	chr2:118027580-118031595	HG	LG	NOTEST	0	0	0	0	1	1	no
NM_001012851	NM_001012851	-	chr2:772885-798027	HG	LG	NOTEST	23.3062	19.6486	-0.246288	0	1	1	no
NM_001012854	NM_001012854	-	chr2:22950195-23019347	HG	LG	NOTEST	0.380234	0.784159	1.04426	0	1	1	no
NM_001012855	NM_001012855	-	chr2:24891741-24943662	HG	LG	NOTEST	13.7848	15.9635	0.211692	0	1	1	no
NM_001012856	NM_001012856	-	chr2:26038887-26193650	HG	LG	NOTEST	0	0	0	0	1	1	no
NM_001012857	NM_001012857	-	chr2:30953068-30976627	HG	LG	NOTEST	0	0.317262	inf	0	1	1	no
NM_001012860	NM_001012860	-	chr2:51149469-51155323	HG	LG	NOTEST	0.783421	0	#NAME?	0	1	1	no
NM_001012861	NM_001012861	-	chr2:56089457-56104549	HG	LG	NOTEST	4.47899	3.18417	-0.492258	0	1	1	no
NM_001012862	NM_001012862	-	chr2:61065774-61271212	HG	LG	NOTEST	0.858592	0.942091	0.133893	0	1	1	no
NM_001012863	NM_001012863	-	chr2:61921862-61932481	HG	LG	NOTEST	2.7407	3.05818	0.158131	0	1	1	no
NM_001012864	NM_001012864	-	chr2:85785733-85815041	HG	LG	NOTEST	6.11155	7.15497	0.227407	0	1	1	no
NM_001012865	NM_001012865	-	chr2:90158445-90192171	HG	LG	NOTEST	3.56963	4.46984	0.324449	0	1	1	no
NM_001012866	NM_001012866	-	chr2:106576889-106637507	HG	LG	NOTEST	1.18228	0.526705	-1.1665	0	1	1	no
NM_001012868	NM_001012868	-	chr26:355154-365068	HG	LG	NOTEST	22.0591	28.3762	0.363303	0	1	1	no
NM_001012870	NM_001012870	-	chr3:3107741-3127504	HG	LG	NOTEST	41.2102	29.6565	-0.474652	0	1	1	no
NM_001012871	NM_001012871	-	chr3:4209085-4236900	HG	LG	NOTEST	21.889	29.4626	0.428676	0	1	1	no
NM_001012872	NM_001012872	-	chr3:10247155-10265038	HG	LG	NOTEST	0	0	0	0	1	1	no
NM_001012873	NM_001012873	-	chr3:9563167-9592602	HG	LG	NOTEST	1.54035	3.16065	1.03697	0	1	1	no
NM_001012874	NM_001012874	-	chr3:18912026-18922845	HG	LG	NOTEST	0	0	0	0	1	1	no
NM_001012875	NM_001012875	-	chr3:33951854-33961850	HG	LG	NOTEST	0.527672	1.43376	1.44209	0	1	1	no
NM_001012877	NM_001012877	-	chr3:54198466-54263474	HG	LG	NOTEST	1.47557	2.39973	0.7016	0	1	1	no
NM_001012878	NM_001012878	-	chr3:59835085-59902821	HG	LG	NOTEST	0	0.483154	inf	0	1	1	no
NM_001012879	NM_001012879	-	chr3:80772706-80786202	HG	LG	NOTEST	36.2219	41.1467	0.183915	0	1	1	no
NM_001012880	NM_001012880	-	chr3:86640616-86724450	HG	LG	NOTEST	18.6798	15.1714	-0.300124	0	1	1	no
NM_001012882	NM_001012882	-	chr3:105475189-105630319	HG	LG	NOTEST	2.01098	1.97168	-0.0284749	0	1	1	no
NM_001012883	NM_001012883	-	chr4:1557648-1564536	HG	LG	OK	69.0722	66.2258	-0.0607132	-0.117345	0.74025	0.838154	no
NM_001012884	NM_001012884	-	chr4:3291058-3311602	HG	LG	NOTEST	7.01918	4.9744	-0.496782	0	1	1	no
NM_001012886	NM_001012886	-	chr4:13698635-13736813	HG	LG	NOTEST	2.02413	1.56602	-0.370198	0	1	1	no
NM_001012887	NM_001012887	-	chr4:16533303-16541591	HG	LG	NOTEST	30.2801	24.7352	-0.291805	0	1	1	no
NM_001012888	NM_001012888	-	chr4:34710870-34735230	HG	LG	NOTEST	1.05607	0.809919	-0.382861	0	1	1	no
NM_001012889	NM_001012889	-	chr4:82578085-82594138	HG	LG	NOTEST	2.22318	0	#NAME?	0	1	1	no
NM_001012890	NM_001012890	-	chr4:84628199-84762385	HG	LG	NOTEST	2.09178	0.815424	-1.35911	0	1	1	no
NM_001012891	NM_001012891	-	chr4:85573390-85600910	HG	LG	NOTEST	0.314383	0.400301	0.348561	0	1	1	no
NM_001012892	NM_001012892	-	chr4:86200310-86215804	HG	LG	NOTEST	0.430692	1.08606	1.33438	0	1	1	no
NM_001012893	NM_001012893	-	chr4:88534784-88542860	HG	LG	NOTEST	5.84951	4.24852	-0.461356	0	1	1	no
NM_001012894	NM_001012894	-	chr4:89706415-89714666	HG	LG	NOTEST	0.257469	0	#NAME?	0	1	1	no
NM_001012895	NM_001012895	-	chr5:9248869-9478933	HG	LG	NOTEST	0.695397	0.510635	-0.445546	0	1	1	no
NM_001012896	NM_001012896	-	chr5:15307815-15350714	HG	LG	NOTEST	0.229389	0.504185	1.13616	0	1	1	no
NM_001012897	NM_001012897	-	chr5:16539824-16667861	HG	LG	NOTEST	1.05208	2.0671	0.974367	0	1	1	no
NM_001012898	NM_001012898	-	chr5:16814153-16844218	HG	LG	NOTEST	13.8709	10.6012	-0.387825	0	1	1	no
NM_001012899	NM_001012899	-	chr5:19262643-19335831	HG	LG	NOTEST	0.321243	0	#NAME?	0	1	1	no
NM_001012900	NM_001012900	-	chr5:34347223-34367174	HG	LG	NOTEST	1.63293	0.267163	-2.61167	0	1	1	no
NM_001012901	NM_001012901	-	chr5:38300314-38315409	HG	LG	NOTEST	2.3061	1.71767	-0.425	0	1	1	no
NM_001012902	NM_001012902	-	chr5:55411955-55455908	HG	LG	NOTEST	37.9605	25.9202	-0.550421	0	1	1	no
NM_001012903	NM_001012903	-	chr6:5877969-5897241	HG	LG	NOTEST	0.306141	1.37684	2.16909	0	1	1	no
NM_001012904	NM_001012904	-	chr6:9980715-10003570	HG	LG	NOTEST	0	0.239235	inf	0	1	1	no
NM_001012908	NM_001012908	-	chr6:23310655-23319633	HG	LG	NOTEST	0.194638	0.321384	0.723503	0	1	1	no
NM_001012909	NM_001012909	-	chr6:23321480-23340590	HG	LG	OK	1136.64	1322.68	0.218683	0.779197	0.0275	0.0802147	no
NM_001012910	NM_001012910	-	chr6:24677211-24753759	HG	LG	NOTEST	0.185203	0.633744	1.77479	0	1	1	no
NM_001012911	NM_001012911	-	chr6:26774728-26826628	HG	LG	NOTEST	1.06378	0.491031	-1.11531	0	1	1	no
NM_001012912	NM_001012912	-	chr6:31307239-31321373	HG	LG	NOTEST	0.382769	0.181981	-1.07268	0	1	1	no
NM_001012913	NM_001012913	-	chr7:388115-402908	HG	LG	NOTEST	2.01309	2.49144	0.307569	0	1	1	no
NM_001012914	NM_001012914	-	chr7:7912706-7932691	HG	LG	NOTEST	0	0	0	0	1	1	no
NM_001012915	NM_001012915	-	chr7:10057100-10167732	HG	LG	NOTEST	0.104136	0.262459	1.33362	0	1	1	no
NM_001012916	NM_001012916	-	chr7:10221919-10231186	HG	LG	NOTEST	0	0	0	0	1	1	no
NM_001012917	NM_001012917	-	chr7:16815785-16863616	HG	LG	NOTEST	6.1765	5.01539	-0.300428	0	1	1	no
NM_001012919	NM_001012919	-	chr7:22179194-22184087	HG	LG	NOTEST	1.06991	0	#NAME?	0	1	1	no
NM_001012920	NM_001012920	-	chr7:27151312-27170993	HG	LG	NOTEST	0	0.416888	inf	0	1	1	no
NM_001012921	NM_001012921	-	chr7:33114170-33278345	HG	LG	NOTEST	13.3505	10.9691	-0.283444	0	1	1	no
NM_001012922	NM_001012922	-	chr7:35407138-35426475	HG	LG	NOTEST	1.14187	0	#NAME?	0	1	1	no
NM_001012923	NM_001012923	-	chr8:7505143-7691141	HG	LG	NOTEST	23.3443	25.8905	0.14935	0	1	1	no
NM_001012926	NM_001012926	-	chr8:16296949-16316327	HG	LG	NOTEST	0.422552	0	#NAME?	0	1	1	no
NM_001012927	NM_001012927	-	chr8:26677537-26692477	HG	LG	NOTEST	0.115308	0.995852	3.11043	0	1	1	no
NM_001012928	NM_001012928	-	chr8:29133307-29143643	HG	LG	NOTEST	0	0	0	0	1	1	no
NM_001012930	NM_001012930	-	chr9:14938212-14954450	HG	LG	NOTEST	0	0.248678	inf	0	1	1	no
NM_001012931	NM_001012931	-	chr9:17665774-17685247	HG	LG	NOTEST	0.200756	0	#NAME?	0	1	1	no
NM_001012932	NM_001012932	-	chr25:3709992-3725559	HG	LG	NOTEST	0	0	0	0	1	1	no
NM_001012933	NM_001012933	-	chr4:60099125-60121039	HG	LG	NOTEST	0	0.253625	inf	0	1	1	no
NM_001012934	NM_001012934	-	chr9:16045263-16050981	HG	LG	NOTEST	0	0	0	0	1	1	no
NM_001012935	NM_001012935	-	chr11:18426122-18433726	HG	LG	NOTEST	2.579	1.74951	-0.559859	0	1	1	no
NM_001012936	NM_001012936	-	chr33:7256755-7259788	HG	LG	NOTEST	0	0	0	0	1	1	no
NM_001012939	NM_001012939	-	chr33:6965629-6981019	HG	LG	NOTEST	0	0	0	0	1	1	no
NM_001012940	NM_001012940	-	chr5:18749502-18771125	HG	LG	NOTEST	25.3583	45.9439	0.857418	0	1	1	no
NM_001012941	NM_001012941	-	chr2:98307893-98338733	HG	LG	NOTEST	0	0.107233	inf	0	1	1	no
NM_001012942	NM_001012942	-	chr22:1659775-1691611	HG	LG	NOTEST	0	0	0	0	1	1	no
NM_001012943	NM_001012943	-	chr3:56943738-56975710	HG	LG	NOTEST	0.59707	1.3062	1.1294	0	1	1	no
NM_001012944	NM_001012944	-	chrZ:16761400-16805889	HG	LG	NOTEST	3.19446	0.98323	-1.69997	0	1	1	no
NM_001012945	NM_001012945	-	chrZ:70798136-70805868	HG	LG	OK	56.6126	46.8231	-0.273902	-0.490263	0.16475	0.309237	no
NM_001012947	NM_001012947	-	chr1:180044065-180112336	HG	LG	NOTEST	1.72008	1.68657	-0.0283818	0	1	1	no
NM_001012948	NM_001012948	-	chr2:115177826-115191152	HG	LG	NOTEST	0	0.123702	inf	0	1	1	no
NM_001012949	NM_001012949	-	chr2:24127769-24221691	HG	LG	NOTEST	0.224983	0.437181	0.958414	0	1	1	no
NM_001012950	NM_001012950	-	chr2:79701902-79757561	HG	LG	NOTEST	7.39976	5.24048	-0.497779	0	1	1	no
NM_001012951	NM_001012951	-	chr3:77641122-77711587	HG	LG	NOTEST	18.0736	16.9219	-0.0949866	0	1	1	no
NM_001012952	NM_001012952	-	chr7:16717992-16797950	HG	LG	NOTEST	8.78135	13.7647	0.648456	0	1	1	no
NM_001012953	NM_001012953	-	chr8:4396105-4462422	HG	LG	NOTEST	1.6461	4.70509	1.51517	0	1	1	no
NM_001012954	NM_001012954	-	chr33:6943206-6953228	HG	LG	NOTEST	0	0	0	0	1	1	no
NM_001012955	NM_001012955	-	chr1:75332031-75341755	HG	LG	OK	180.898	222.083	0.29592	0.859981	0.01665	0.0537771	no
NM_001012996	NM_001012996	-	chr1:50897172-50902281	HG	LG	NOTEST	0.420065	0	#NAME?	0	1	1	no
NM_001012997	NM_001012997	-	chr17:7073100-7078463	HG	LG	NOTEST	2.72394	1.33652	-1.02721	0	1	1	no
NM_001013394	NM_001013394	-	chr12:3372347-3379039	HG	LG	NOTEST	2.71325	0.25736	-3.39816	0	1	1	no
NM_001013395	NM_001013395	-	chr17:6181028-6201576	HG	LG	OK	278.341	238.399	-0.223473	-0.569786	0.106	0.225036	no
NM_001013396	NM_001013396	-	chr18:458827-477172	HG	LG	NOTEST	0.438283	0.24648	-0.830392	0	1	1	no
NM_001013397	NM_001013397	-	chr18:564254-586932	HG	LG	NOTEST	0.135162	0.152419	0.173346	0	1	1	no
NM_001013611	NM_001013611	-	chr9:14097862-14108344	HG	LG	NOTEST	0.580498	0.793157	0.450316	0	1	1	no
NM_001014968	NM_001014968	-	chr13:15809064-15816248	HG	LG	OK	220.102	193.624	-0.184912	-0.436448	0.21075	0.373602	no
NM_001014970	NM_001014970	-	chr2:9699018-9749765	HG	LG	NOTEST	0.459794	0	#NAME?	0	1	1	no
NM_001017412	NM_001017412	-	chr16:2665727-2668557	HG	LG	NOTEST	0	0	0	0	1	1	no
NM_001017413	NM_001017413	-	chr9:22869366-22874339	HG	LG	NOTEST	2.775	0.421754	-2.71802	0	1	1	no
NM_001017414	NM_001017414	-	chr32:98961-101557	HG	LG	NOTEST	0	0	0	0	1	1	no
NM_001018012	NM_001018012	-	chr12:3345484-3352328	HG	LG	NOTEST	6.07228	4.66982	-0.37887	0	1	1	no
NM_001024456	NM_001024456	-	chr27:3546259-3602463	HG	LG	NOTEST	18.6998	23.3255	0.318883	0	1	1	no
NM_001024575	NM_001024575	-	chr6:18815477-18829932	HG	LG	NOTEST	2.08264	12.5392	2.58996	0	1	1	no
NM_001024577	NM_001024577	-	chr10:3191001-3290700	HG	LG	NOTEST	4.86378	5.415	0.154883	0	1	1	no
NM_001024578	NM_001024578	-	chr17:2929792-2943040	HG	LG	NOTEST	1.07872	0	#NAME?	0	1	1	no
NM_001024579	NM_001024579	-	chr2:141922315-141957813	HG	LG	NOTEST	0.764975	0.9222	0.269668	0	1	1	no
NM_001024580	NM_001024580	-	chr3:32259900-32302354	HG	LG	NOTEST	0	0.232351	inf	0	1	1	no
NM_001024582	NM_001024582	-	chr16:2662162-2664846	HG	LG	NOTEST	0	0	0	0	1	1	no
NM_001024583	NM_001024583	-	chr1:51426197-51430603	HG	LG	NOTEST	25.2447	38.469	0.607717	0	1	1	no
NM_001024584	NM_001024584	-	chr3:87590271-87623808	HG	LG	NOTEST	7.73734	6.24697	-0.308681	0	1	1	no
NM_001024585	NM_001024585	-	chr5:1117619-1118735	HG	LG	NOTEST	0.837448	0	#NAME?	0	1	1	no
NM_001024586	NM_001024586	-	chr3:17958136-17960722	HG	LG	NOTEST	1.95003	2.30329	0.240197	0	1	1	no
NM_001024590	NM_001024590	-	chr1:135176641-135199850	HG	LG	NOTEST	0	0	0	0	1	1	no
NM_001024591	NM_001024591	-	chr1:135176641-135199850	HG	LG	NOTEST	0	0	0	0	1	1	no
NM_001024691	NM_001024691	-	chr10:8378097-8386025	HG	LG	NOTEST	13.3616	6.21291	-1.10475	0	1	1	no
NM_001024694	NM_001024694	-	chr10:13417579-13421765	HG	LG	NOTEST	0	0	0	0	1	1	no
NM_001024734	NM_001024734	-	chr10:18051905-18058890	HG	LG	NOTEST	0.549897	0	#NAME?	0	1	1	no
NM_001024826	NM_001024826	-	chr1:173759459-173780357	HG	LG	OK	91.4076	105.148	0.202032	0.377526	0.28025	0.452612	no
NM_001024827	NM_001024827	-	chr12:16307941-16453064	HG	LG	NOTEST	0.385436	0	#NAME?	0	1	1	no
NM_001024828	NM_001024828	-	chr20:10251153-10263616	HG	LG	NOTEST	7.43104	6.17502	-0.26712	0	1	1	no
NM_001024830	NM_001024830	-	chr2:4074456-4076222	HG	LG	NOTEST	0	1.88559	inf	0	1	1	no
NM_001024831	NM_001024831	-	chr2:19816815-19845645	HG	LG	NOTEST	2.86318	0.736987	-1.95791	0	1	1	no
NM_001024833	NM_001024833	-	chr5:799480-804288	HG	LG	NOTEST	5.45097	5.94514	0.125196	0	1	1	no
NM_001024834	NM_001024834	-	chr14:6017239-6018319	HG	LG	NOTEST	6.06849	16.9251	1.47975	0	1	1	no
NM_001024835	NM_001024835	-	chr4:53679704-53684460	HG	LG	NOTEST	0	0	0	0	1	1	no
NM_001024836	NM_001024836	-	chrZ:7358699-7475217	HG	LG	OK	1897.26	2030.41	0.0978564	0.244469	0.4871	0.64599	no
NM_001025304	NM_001025304	-	chr20:10016238-10033228	HG	LG	NOTEST	9.31459	13.8361	0.57087	0	1	1	no
NM_001025354	NM_001025354	-	chr17:1807494-1811712	HG	LG	NOTEST	0.980588	1.2522	0.352744	0	1	1	no
NM_001025355	NM_001025355	-	chr27:6226484-6228908	HG	LG	NOTEST	0	0	0	0	1	1	no
NM_001025440	NM_001025440	-	chr11:18755547-18759253	HG	LG	NOTEST	0	0	0	0	1	1	no
NM_001025441	NM_001025441	-	chr12:7642054-7646115	HG	LG	NOTEST	0	0	0	0	1	1	no
NM_001025609	NM_001025609	-	chr13:3168034-3179689	HG	LG	NOTEST	0.776288	0	#NAME?	0	1	1	no
NM_001025611	NM_001025611	-	chr13:18680029-18699286	HG	LG	NOTEST	0	0	0	0	1	1	no
NM_001029849	NM_001029849	-	chr26:3551448-3556421	HG	LG	OK	493.403	571.09	0.210953	0.480103	0.1701	0.31758	no
NM_001029980	NM_001029980	-	chr1:69701173-69786496	HG	LG	NOTEST	0	0.322362	inf	0	1	1	no
NM_001029981	NM_001029981	-	chr20:5493106-5500196	HG	LG	NOTEST	0.862901	1.33094	0.625177	0	1	1	no
NM_001030008	NM_001030008	-	chr9:8423194-8438948	HG	LG	NOTEST	1.91091	6.7003	1.80997	0	1	1	no
NM_001030053	NM_001030053	-	chr1:196141730-196150402	HG	LG	NOTEST	0	0	0	0	1	1	no
NM_001030335	NM_001030335	-	chr17:8343900-8349418	HG	LG	NOTEST	8.62403	8.4958	-0.0216138	0	1	1	no
NM_001030336	NM_001030336	-	chr2:86608347-86612432	HG	LG	NOTEST	0	0	0	0	1	1	no
NM_001030337	NM_001030337	-	chr2:22134757-22137076	HG	LG	NOTEST	0	0	0	0	1	1	no
NM_001030338	NM_001030338	-	chr2:87109991-87114778	HG	LG	NOTEST	0	0	0	0	1	1	no
NM_001030339	NM_001030339	-	chr5:13821200-13843461	HG	LG	NOTEST	0.275506	0	#NAME?	0	1	1	no
NM_001030340	NM_001030340	-	chr6:16986076-17029307	HG	LG	NOTEST	15.3458	3.38577	-2.18029	0	1	1	no
NM_001030341	NM_001030341	-	chr12:9250739-9328729	HG	LG	NOTEST	0.734191	0.328059	-1.1622	0	1	1	no
NM_001030342	NM_001030342	-	chr5:13971785-13980128	HG	LG	NOTEST	0	0	0	0	1	1	no
NM_001030343	NM_001030343	-	chr1:134408716-134424491	HG	LG	OK	55.3828	44.4551	-0.31709	-0.535065	0.1265	0.253923	no
NM_001030345	NM_001030345	-	chr18:8969029-8971315	HG	LG	NOTEST	0	0	0	0	1	1	no
NM_001030346	NM_001030346	-	chr2:32608897-32611204	HG	LG	NOTEST	0	0	0	0	1	1	no
NM_001030347	NM_001030347	-	chr24:3151295-3163762	HG	LG	NOTEST	19.0214	20.4264	0.102812	0	1	1	no
NM_001030348	NM_001030348	-	chrZ:9149009-9150059	HG	LG	NOTEST	2.45013	10.5584	2.10746	0	1	1	no
NM_001030357	NM_001030357	-	chr24:5239322-5255186	HG	LG	NOTEST	34.0371	36.5414	0.102424	0	1	1	no
NM_001030360	NM_001030360	-	chr19:569497-570362	HG	LG	NOTEST	0	0	0	0	1	1	no
NM_001030363	NM_001030363	-	chr1:40085111-40086326	HG	LG	NOTEST	0	0	0	0	1	1	no
NM_001030365	NM_001030365	-	chr7:3087684-3490215	HG	LG	NOTEST	0	0.152058	inf	0	1	1	no
NM_001030367	NM_001030367	-	chr15:8525644-8536564	HG	LG	NOTEST	0.345971	0	#NAME?	0	1	1	no
NM_001030370	NM_001030370	-	chr1:10800772-10860504	HG	LG	NOTEST	2.5315	2.4342	-0.0565461	0	1	1	no
NM_001030372	NM_001030372	-	chr4:66502756-66544535	HG	LG	NOTEST	0	0.285818	inf	0	1	1	no
NM_001030375	NM_001030375	-	chr23:355961-372948	HG	LG	NOTEST	0	0.228906	inf	0	1	1	no
NM_001030378	NM_001030378	-	chr26:1492028-1493771	HG	LG	NOTEST	5.29656	8.64699	0.707143	0	1	1	no
NM_001030380	NM_001030380	-	chr2:80557168-80583440	HG	LG	NOTEST	0.188003	0.308462	0.714337	0	1	1	no
NM_001030383	NM_001030383	-	chr12:20107153-20111710	HG	LG	NOTEST	0	0	0	0	1	1	no
NM_001030385	NM_001030385	-	chr10:2903248-2925375	HG	LG	NOTEST	4.61083	3.18452	-0.53395	0	1	1	no
NM_001030387	NM_001030387	-	chr10:2092691-2140500	HG	LG	NOTEST	26.7523	22.3057	-0.262248	0	1	1	no
NM_001030390	NM_001030390	-	chr10:2075606-2084861	HG	LG	NOTEST	1.91724	1.88845	-0.0218311	0	1	1	no
NM_001030392	NM_001030392	-	chr10:1207418-1208391	HG	LG	NOTEST	13.3189	8.74508	-0.606933	0	1	1	no
NM_001030394	NM_001030394	-	chr10:3415287-3452456	HG	LG	NOTEST	16.3233	8.73248	-0.902472	0	1	1	no
NM_001030536	NM_001030536	-	chrZ:71167741-71204524	HG	LG	NOTEST	0	0	0	0	1	1	no
NM_001030537	NM_001030537	-	chr19:7735478-7760347	HG	LG	NOTEST	11.5312	5.86612	-0.975071	0	1	1	no
NM_001030538	NM_001030538	-	chrZ:27532810-27615380	HG	LG	OK	58.5089	53.8215	-0.120473	-0.285541	0.4184	0.579704	no
NM_001030539	NM_001030539	-	chr10:4148570-4161467	HG	LG	NOTEST	0	0	0	0	1	1	no
NM_001030540	NM_001030540	-	chr27:7520779-7544512	HG	LG	NOTEST	0	0	0	0	1	1	no
NM_001030541	NM_001030541	-	chr1:173372942-173405020	HG	LG	NOTEST	5.53381	3.21775	-0.782221	0	1	1	no
NM_001030542	NM_001030542	-	chr1:134619454-134668511	HG	LG	NOTEST	2.31624	2.2056	-0.0706098	0	1	1	no
NM_001030544	NM_001030544	-	chr10:3918767-3940589	HG	LG	NOTEST	10.1212	32.6854	1.69126	0	1	1	no
NM_001030545	NM_001030545	-	chr10:3943580-3950138	HG	LG	NOTEST	14.2294	41.5715	1.54673	0	1	1	no
NM_001030547	NM_001030547	-	chr10:6685688-6694536	HG	LG	NOTEST	0	0	0	0	1	1	no
NM_001030548	NM_001030548	-	chr10:8280308-8366833	HG	LG	NOTEST	22.315	32.1835	0.528311	0	1	1	no
NM_001030549	NM_001030549	-	chr10:9369540-9397799	HG	LG	NOTEST	2.52857	1.32391	-0.933517	0	1	1	no
NM_001030550	NM_001030550	-	chr10:11166910-11169394	HG	LG	NOTEST	31.1965	24.2537	-0.363182	0	1	1	no
NM_001030551	NM_001030551	-	chr10:12677513-12683390	HG	LG	NOTEST	2.00538	1.28314	-0.644195	0	1	1	no
NM_001030552	NM_001030552	-	chr10:18168004-18187747	HG	LG	NOTEST	5.11487	7.70255	0.590638	0	1	1	no
NM_001030553	NM_001030553	-	chr10:19587134-19594243	HG	LG	OK	70.0422	75.582	0.109818	0.251221	0.4772	0.63768	no
NM_001030554	NM_001030554	-	chr10:19774819-19792609	HG	LG	OK	63.3275	53.1598	-0.252497	-0.543381	0.12415	0.252781	no
NM_001030555	NM_001030555	-	chr10:20166942-20171462	HG	LG	NOTEST	0	0	0	0	1	1	no
NM_001030556	NM_001030556	-	chr10:20257006-20277746	HG	LG	NOTEST	0	0	0	0	1	1	no
NM_001030557	NM_001030557	-	chr10:10905605-10954587	HG	LG	NOTEST	31.1412	11.5875	-1.42626	0	1	1	no
NM_001030559	NM_001030559	-	chr11:491167-508560	HG	LG	NOTEST	38.2368	36.8309	-0.054045	0	1	1	no
NM_001030560	NM_001030560	-	chr11:594684-600188	HG	LG	NOTEST	24.3374	19.4851	-0.320807	0	1	1	no
NM_001030561	NM_001030561	-	chr11:763225-765693	HG	LG	NOTEST	0.942953	1.62451	0.784747	0	1	1	no
NM_001030562	NM_001030562	-	chr11:889839-911693	HG	LG	NOTEST	7.61376	10.2887	0.434381	0	1	1	no
NM_001030563	NM_001030563	-	chr11:1407169-1411255	HG	LG	NOTEST	0	0	0	0	1	1	no
NM_001030566	NM_001030566	-	chr11:3254662-3298213	HG	LG	NOTEST	3.34006	4.47397	0.421684	0	1	1	no
NM_001030568	NM_001030568	-	chr11:3655773-3683716	HG	LG	NOTEST	10.4581	10.9585	0.0674262	0	1	1	no
NM_001030569	NM_001030569	-	chr11:6633282-6651279	HG	LG	NOTEST	0	0.221778	inf	0	1	1	no
NM_001030570	NM_001030570	-	chr11:7288049-7304747	HG	LG	OK	94.4352	119.364	0.337969	0.833018	0.0198	0.0620518	no
NM_001030571	NM_001030571	-	chr11:11119445-11136681	HG	LG	NOTEST	0.230325	0.227115	-0.0202518	0	1	1	no
NM_001030572	NM_001030572	-	chr11:11137904-11142917	HG	LG	NOTEST	0	0	0	0	1	1	no
NM_001030573	NM_001030573	-	chr11:11352699-11378875	HG	LG	NOTEST	0	0.306381	inf	0	1	1	no
NM_001030574	NM_001030574	-	chr11:14060157-14691257	HG	LG	NOTEST	0.302513	0.453807	0.58508	0	1	1	no
NM_001030575	NM_001030575	-	chr11:16763743-16776027	HG	LG	NOTEST	3.56005	1.37906	-1.36821	0	1	1	no
NM_001030576	NM_001030576	-	chr11:16993653-17014303	HG	LG	NOTEST	0.724861	0	#NAME?	0	1	1	no
NM_001030577	NM_001030577	-	chr11:17610549-17614644	HG	LG	NOTEST	0	9.59123	inf	0	1	1	no
NM_001030578	NM_001030578	-	chr11:17912567-17940191	HG	LG	OK	1032.16	1058	0.0356656	0.123742	0.7232	0.826011	no
NM_001030579	NM_001030579	-	chr11:17954811-17987235	HG	LG	NOTEST	1.94631	3.22003	0.726338	0	1	1	no
NM_001030580	NM_001030580	-	chr11:18523345-18544326	HG	LG	NOTEST	49.6546	48.9877	-0.0195094	0	1	1	no
NM_001030581	NM_001030581	-	chr11:18950611-18962493	HG	LG	NOTEST	0	0	0	0	1	1	no
NM_001030582	NM_001030582	-	chr11:19707223-19717686	HG	LG	NOTEST	0	0	0	0	1	1	no
NM_001030583	NM_001030583	-	chr11:19863899-19878729	HG	LG	NOTEST	0	0	0	0	1	1	no
NM_001030585	NM_001030585	-	chr12:2910062-2914677	HG	LG	NOTEST	0.942588	0	#NAME?	0	1	1	no
NM_001030586	NM_001030586	-	chr12:2972539-2990341	HG	LG	OK	662.667	714.117	0.107876	0.362322	0.29815	0.469285	no
NM_001030587	NM_001030587	-	chr12:3011060-3015154	HG	LG	NOTEST	0.548894	0.736317	0.4238	0	1	1	no
NM_001030588	NM_001030588	-	chr12:3016167-3070446	HG	LG	NOTEST	0.368409	0.156775	-1.23261	0	1	1	no
NM_001030589	NM_001030589	-	chr12:3353843-3372269	HG	LG	NOTEST	18.2937	13.3942	-0.449744	0	1	1	no
NM_001030590	NM_001030590	-	chr12:3513034-3525617	HG	LG	NOTEST	1.12171	1.06917	-0.0692053	0	1	1	no
NM_001030591	NM_001030591	-	chr12:3651759-3662916	HG	LG	NOTEST	0.257814	0.223498	-0.206073	0	1	1	no
NM_001030593	NM_001030593	-	chr12:4897520-4943344	HG	LG	OK	279.665	291.063	0.0576295	0.176097	0.6074	0.73457	no
NM_001030594	NM_001030594	-	chr12:5326659-5336797	HG	LG	NOTEST	0	0.256677	inf	0	1	1	no
NM_001030595	NM_001030595	-	chr12:8830148-8861443	HG	LG	NOTEST	8.65437	9.90853	0.195242	0	1	1	no
NM_001030596	NM_001030596	-	chr12:9374718-9382321	HG	LG	NOTEST	10.1503	17.3735	0.775374	0	1	1	no
NM_001030597	NM_001030597	-	chr12:9501311-9520387	HG	LG	NOTEST	11.87	11.6275	-0.0297834	0	1	1	no
NM_001030598	NM_001030598	-	chr12:10069633-10096797	HG	LG	NOTEST	0	0.249793	inf	0	1	1	no
NM_001030599	NM_001030599	-	chr12:10150243-10166114	HG	LG	NOTEST	0.361431	0.657489	0.863247	0	1	1	no
NM_001030600	NM_001030600	-	chr12:11357583-11407024	HG	LG	OK	74.8537	76.0389	0.0226655	0.0470657	0.89595	0.928578	no
NM_001030601	NM_001030601	-	chr12:12030133-12041659	HG	LG	NOTEST	0	0	0	0	1	1	no
NM_001030604	NM_001030604	-	chr12:19741074-19803428	HG	LG	NOTEST	21.1771	15.6258	-0.438573	0	1	1	no
NM_001030605	NM_001030605	-	chr12:19833086-19846603	HG	LG	OK	71.8677	72.7319	0.0172452	0.0404298	0.90365	0.932886	no
NM_001030606	NM_001030606	-	chr12:19916701-19919673	HG	LG	NOTEST	0	0	0	0	1	1	no
NM_001030607	NM_001030607	-	chr13:5487009-5502411	HG	LG	NOTEST	0	0	0	0	1	1	no
NM_001030609	NM_001030609	-	chr13:11113460-11120397	HG	LG	NOTEST	0.292345	0.906684	1.63293	0	1	1	no
NM_001030610	NM_001030610	-	chr13:11127956-11135666	HG	LG	NOTEST	0	0.465077	inf	0	1	1	no
NM_001030611	NM_001030611	-	chr13:11143978-11147477	HG	LG	NOTEST	0	0.657038	inf	0	1	1	no
NM_001030612	NM_001030612	-	chr13:11260955-11270908	HG	LG	NOTEST	0.446947	0.404032	-0.145633	0	1	1	no
NM_001030615	NM_001030615	-	chr13:11940303-11987463	HG	LG	NOTEST	0.412295	0	#NAME?	0	1	1	no
NM_001030616	NM_001030616	-	chr13:12010504-12015815	HG	LG	NOTEST	0.940808	0	#NAME?	0	1	1	no
NM_001030617	NM_001030617	-	chr13:12164042-12173100	HG	LG	NOTEST	0.063366	0	#NAME?	0	1	1	no
NM_001030618	NM_001030618	-	chr13:12739507-12745827	HG	LG	NOTEST	26.8756	33.0204	0.29706	0	1	1	no
NM_001030619	NM_001030619	-	chr13:13844432-13848936	HG	LG	NOTEST	39.4569	50.9372	0.36844	0	1	1	no
NM_001030620	NM_001030620	-	chr13:14243239-14260009	HG	LG	NOTEST	0	0.385573	inf	0	1	1	no
NM_001030621	NM_001030621	-	chr13:16440786-16452056	HG	LG	NOTEST	0	0	0	0	1	1	no
NM_001030622	NM_001030622	-	chr13:17660629-17679589	HG	LG	OK	122.525	111.687	-0.133615	-0.367857	0.29525	0.466351	no
NM_001030623	NM_001030623	-	chr13:17868578-17875462	HG	LG	NOTEST	0	0	0	0	1	1	no
NM_001030624	NM_001030624	-	chr13:18845581-18856707	HG	LG	NOTEST	0	0	0	0	1	1	no
NM_001030625	NM_001030625	-	chrZ:2139145-2148094	HG	LG	OK	117.889	154.464	0.389839	0.733779	0.0397	0.105432	no
NM_001030626	NM_001030626	-	chrZ:1785331-1812673	HG	LG	OK	964.552	984.901	0.0301205	0.107947	0.7635	0.848065	no
NM_001030627	NM_001030627	-	chr14:13793039-13797471	HG	LG	NOTEST	7.15505	9.71041	0.44057	0	1	1	no
NM_001030628	NM_001030628	-	chr14:13549932-13555679	HG	LG	OK	264.028	293.469	0.152516	0.456637	0.1975	0.357948	no
NM_001030629	NM_001030629	-	chr14:1197077-1231709	HG	LG	NOTEST	0.982173	0.672417	-0.54662	0	1	1	no
NM_001030632	NM_001030632	-	chr14:4766373-4772043	HG	LG	NOTEST	0.591775	0	#NAME?	0	1	1	no
NM_001030634	NM_001030634	-	chr14:5402026-5410521	HG	LG	NOTEST	0.271847	0	#NAME?	0	1	1	no
NM_001030635	NM_001030635	-	chr14:5467772-5476002	HG	LG	NOTEST	0.718027	0	#NAME?	0	1	1	no
NM_001030636	NM_001030636	-	chr14:5481749-5493655	HG	LG	NOTEST	0	0	0	0	1	1	no
NM_001030637	NM_001030637	-	chr14:6435735-6439440	HG	LG	OK	442.419	474.829	0.101994	0.32908	0.34785	0.51526	no
NM_001030638	NM_001030638	-	chr14:6892249-6895546	HG	LG	OK	159.658	165.388	0.0508703	0.138573	0.6999	0.809884	no
NM_001030639	NM_001030639	-	chr14:7296537-7302070	HG	LG	NOTEST	0.60983	1.19095	0.965629	0	1	1	no
NM_001030640	NM_001030640	-	chr14:7710491-7723251	HG	LG	OK	72.9249	70.013	-0.0587889	-0.12007	0.7296	0.831073	no
NM_001030642	NM_001030642	-	chr14:9101303-9114177	HG	LG	OK	44.8818	55.0054	0.29344	0.577309	0.10135	0.216914	no
NM_001030643	NM_001030643	-	chr14:9204870-9217770	HG	LG	NOTEST	4.16317	4.49506	0.110656	0	1	1	no
NM_001030644	NM_001030644	-	chr14:12684834-12701543	HG	LG	OK	114.899	116.685	0.0222554	0.0591337	0.86685	0.91821	no
NM_001030645	NM_001030645	-	chr14:13144050-13148979	HG	LG	OK	320.447	266.821	-0.264211	-0.769611	0.0301	0.0858951	no
NM_001030647	NM_001030647	-	chr1:1491829-1533752	HG	LG	NOTEST	0.222447	0.216165	-0.041329	0	1	1	no
NM_001030648	NM_001030648	-	chr1:1772739-1784152	HG	LG	NOTEST	0.464699	0.202096	-1.20125	0	1	1	no
NM_001030649	NM_001030649	-	chr3:16516878-16523407	HG	LG	NOTEST	2.54007	2.33697	-0.120229	0	1	1	no
NM_001030653	NM_001030653	-	chr15:870943-928066	HG	LG	NOTEST	2.14147	1.62948	-0.394192	0	1	1	no
NM_001030654	NM_001030654	-	chr15:1038532-1075781	HG	LG	NOTEST	5.66776	4.22093	-0.425217	0	1	1	no
NM_001030655	NM_001030655	-	chr15:2860821-2871281	HG	LG	NOTEST	0.207728	0	#NAME?	0	1	1	no
NM_001030656	NM_001030656	-	chr15:4008079-4050199	HG	LG	NOTEST	0	0	0	0	1	1	no
NM_001030657	NM_001030657	-	chr15:5545597-5559938	HG	LG	NOTEST	1.02093	0.321711	-1.66604	0	1	1	no
NM_001030659	NM_001030659	-	chr15:5900222-5912499	HG	LG	NOTEST	9.14438	8.42374	-0.118424	0	1	1	no
NM_001030661	NM_001030661	-	chr15:5938523-5979498	HG	LG	NOTEST	41.9954	45.9982	0.131347	0	1	1	no
NM_001030662	NM_001030662	-	chr15:6179851-6191881	HG	LG	NOTEST	28.1987	22.4609	-0.328209	0	1	1	no
NM_001030663	NM_001030663	-	chr15:6282907-6292446	HG	LG	NOTEST	17.2057	22.7813	0.404965	0	1	1	no
NM_001030664	NM_001030664	-	chr15:6563510-6588861	HG	LG	NOTEST	12.0549	13.1596	0.126499	0	1	1	no
NM_001030665	NM_001030665	-	chr15:7445240-7454301	HG	LG	NOTEST	0.683703	0.237128	-1.5277	0	1	1	no
NM_001030667	NM_001030667	-	chr15:8408010-8410434	HG	LG	NOTEST	6.46555	1.15656	-2.48294	0	1	1	no
NM_001030668	NM_001030668	-	chr15:9390983-9405378	HG	LG	NOTEST	49.1427	32.0432	-0.616958	0	1	1	no
NM_001030669	NM_001030669	-	chr15:9769630-9784986	HG	LG	NOTEST	7.50797	11.1241	0.567198	0	1	1	no
NM_001030670	NM_001030670	-	chr16:2276224-2443834	HG	LG	NOTEST	0	0	0	0	1	1	no
NM_001030671	NM_001030671	-	chr16:2514605-2518556	HG	LG	NOTEST	0	0	0	0	1	1	no
NM_001030672	NM_001030672	-	chr16:2520197-2524870	HG	LG	NOTEST	0	0	0	0	1	1	no
NM_001030673	NM_001030673	-	chr16:2276224-2443834	HG	LG	NOTEST	0	0	0	0	1	1	no
NM_001030674	NM_001030674	-	chr16:2574738-2578831	HG	LG	NOTEST	0	0	0	0	1	1	no
NM_001030675	NM_001030675	-	chr16_NW_020109758v1_random:10485-13352	HG	LG	NOTEST	0	0	0	0	1	1	no
NM_001030676	NM_001030676	-	chr17:10706131-10741698	HG	LG	NOTEST	0	0	0	0	1	1	no
NM_001030678	NM_001030678	-	chr17:10027519-10123537	HG	LG	NOTEST	0	0	0	0	1	1	no
NM_001030680	NM_001030680	-	chr17:9200580-9251351	HG	LG	NOTEST	0	0	0	0	1	1	no
NM_001030681	NM_001030681	-	chr17:8388377-8438530	HG	LG	NOTEST	41.6428	51.9229	0.318301	0	1	1	no
NM_001030683	NM_001030683	-	chr17:7130054-7137244	HG	LG	NOTEST	1.1259	0.219395	-2.35947	0	1	1	no
NM_001030684	NM_001030684	-	chr17:7080383-7087306	HG	LG	NOTEST	1.40022	0.443272	-1.65939	0	1	1	no
NM_001030685	NM_001030685	-	chr17:6519962-6532832	HG	LG	OK	65.794	64.7474	-0.0231338	-0.0469441	0.89475	0.928578	no
NM_001030686	NM_001030686	-	chr17:6123371-6153492	HG	LG	NOTEST	19.8279	27.8093	0.488036	0	1	1	no
NM_001030687	NM_001030687	-	chr17:5999795-6003429	HG	LG	NOTEST	0.313312	0	#NAME?	0	1	1	no
NM_001030688	NM_001030688	-	chr17:5945715-5950727	HG	LG	OK	215.047	234.256	0.123437	0.356765	0.3157	0.48389	no
NM_001030689	NM_001030689	-	chr17:5775801-5788583	HG	LG	NOTEST	17.8146	19.9612	0.164137	0	1	1	no
NM_001030690	NM_001030690	-	chr17:5702268-5728870	HG	LG	OK	271.353	242.611	-0.161524	-0.542193	0.1251	0.253265	no
NM_001030691	NM_001030691	-	chr17:5579041-5588504	HG	LG	NOTEST	2.50788	4.69952	0.906045	0	1	1	no
NM_001030692	NM_001030692	-	chr17:5192530-5196343	HG	LG	NOTEST	9.81475	10.5901	0.109688	0	1	1	no
NM_001030693	NM_001030693	-	chr17:3939009-3944463	HG	LG	NOTEST	0	0.625092	inf	0	1	1	no
NM_001030694	NM_001030694	-	chr17:879968-892833	HG	LG	NOTEST	0.58391	1.20568	1.04604	0	1	1	no
NM_001030695	NM_001030695	-	chr18:50569-60520	HG	LG	NOTEST	0.643458	1.54202	1.26091	0	1	1	no
NM_001030696	NM_001030696	-	chr18:1701771-1724680	HG	LG	OK	304.447	274.451	-0.14964	-0.448796	0.2048	0.367563	no
NM_001030697	NM_001030697	-	chr18:1984537-2033615	HG	LG	NOTEST	0.305948	0.550751	0.848115	0	1	1	no
NM_001030698	NM_001030698	-	chr18:2096012-2172073	HG	LG	NOTEST	37.0516	29.0187	-0.352553	0	1	1	no
NM_001030699	NM_001030699	-	chr18:2248899-2255716	HG	LG	NOTEST	2.42124	0.316496	-2.93549	0	1	1	no
NM_001030700	NM_001030700	-	chr18:2594687-2691463	HG	LG	NOTEST	1.18491	1.51657	0.356042	0	1	1	no
NM_001030701	NM_001030701	-	chr18:3784399-3832983	HG	LG	OK	113.076	117.661	0.0573492	0.154025	0.661	0.780788	no
NM_001030702	NM_001030702	-	chr18:4067633-4068771	HG	LG	OK	675.818	710.683	0.0725709	0.214829	0.5455	0.686458	no
NM_001030704	NM_001030704	-	chr18:5945777-5959070	HG	LG	NOTEST	0.487301	0.647336	0.409702	0	1	1	no
NM_001030706	NM_001030706	-	chr18:7133291-7141300	HG	LG	NOTEST	0	0	0	0	1	1	no
NM_001030707	NM_001030707	-	chr18:8976175-8992849	HG	LG	NOTEST	0.231229	0	#NAME?	0	1	1	no
NM_001030708	NM_001030708	-	chr18:8976175-8992849	HG	LG	NOTEST	0	0.638797	inf	0	1	1	no
NM_001030709	NM_001030709	-	chr19:2800490-2807310	HG	LG	NOTEST	0	0	0	0	1	1	no
NM_001030710	NM_001030710	-	chr19:4287037-4296320	HG	LG	NOTEST	48.8019	42.8918	-0.186236	0	1	1	no
NM_001030711	NM_001030711	-	chr19:4627700-4651278	HG	LG	NOTEST	0.413984	0	#NAME?	0	1	1	no
NM_001030712	NM_001030712	-	chr19:4963270-4963970	HG	LG	NOTEST	0	0	0	0	1	1	no
NM_001030713	NM_001030713	-	chr19:5002190-5016223	HG	LG	OK	112.712	115.893	0.040154	0.0886791	0.79865	0.869841	no
NM_001030715	NM_001030715	-	chr19:5561961-5568555	HG	LG	NOTEST	1.98178	3.73118	0.912838	0	1	1	no
NM_001030718	NM_001030718	-	chr19:5976757-6004709	HG	LG	OK	302.76	303.348	0.00279831	0.00889117	0.9799	0.989295	no
NM_001030719	NM_001030719	-	chr19:6012980-6026700	HG	LG	NOTEST	13.1934	10.4391	-0.337822	0	1	1	no
NM_001030720	NM_001030720	-	chr19:7007730-7015663	HG	LG	NOTEST	23.9542	14.056	-0.769091	0	1	1	no
NM_001030721	NM_001030721	-	chr19:7528762-7541086	HG	LG	NOTEST	15.4222	9.77899	-0.657248	0	1	1	no
NM_001030722	NM_001030722	-	chr19:7615238-7630264	HG	LG	OK	101.552	96.4513	-0.0743399	-0.205432	0.55995	0.692864	no
NM_001030723	NM_001030723	-	chr19:8127010-8144978	HG	LG	OK	100.225	99.9126	-0.00450564	-0.0109193	0.9722	0.985112	no
NM_001030724	NM_001030724	-	chr19:8547251-8588663	HG	LG	NOTEST	6.40889	11.1291	0.796186	0	1	1	no
NM_001030725	NM_001030725	-	chr19:8778620-8785796	HG	LG	NOTEST	12.9431	6.902	-0.907099	0	1	1	no
NM_001030726	NM_001030726	-	chr19:9451331-9463360	HG	LG	OK	1220.61	1158.22	-0.0756891	-0.270052	0.44915	0.610264	no
NM_001030727	NM_001030727	-	chr1:14994024-15007776	HG	LG	NOTEST	0.771455	0.632883	-0.285643	0	1	1	no
NM_001030728	NM_001030728	-	chr1:14365884-14392186	HG	LG	NOTEST	7.43613	14.526	0.96601	0	1	1	no
NM_001030729	NM_001030729	-	chr1:13486053-13554917	HG	LG	NOTEST	26.9505	24.4641	-0.139646	0	1	1	no
NM_001030730	NM_001030730	-	chr1:13065484-13085319	HG	LG	NOTEST	0	0	0	0	1	1	no
NM_001030731	NM_001030731	-	chr1:11333599-11369690	HG	LG	NOTEST	0	0	0	0	1	1	no
NM_001030732	NM_001030732	-	chr1:20383106-20415387	HG	LG	NOTEST	1.73106	1.60516	-0.108937	0	1	1	no
NM_001030733	NM_001030733	-	chr1:23568701-23587062	HG	LG	NOTEST	0.6456	0.314115	-1.03935	0	1	1	no
NM_001030734	NM_001030734	-	chr1:26909373-26943285	HG	LG	NOTEST	7.73595	7.84621	0.0204164	0	1	1	no
NM_001030735	NM_001030735	-	chr1:28562681-28571177	HG	LG	NOTEST	0	0	0	0	1	1	no
NM_001030737	NM_001030737	-	chr1:29702685-29770995	HG	LG	NOTEST	0.202271	0	#NAME?	0	1	1	no
NM_001030738	NM_001030738	-	chr1:30191198-30202651	HG	LG	NOTEST	0.273979	0	#NAME?	0	1	1	no
NM_001030739	NM_001030739	-	chr1:30203888-30222348	HG	LG	NOTEST	0	0	0	0	1	1	no
NM_001030740	NM_001030740	-	chr1:30463433-30606383	HG	LG	NOTEST	21.2694	15.7097	-0.437122	0	1	1	no
NM_001030742	NM_001030742	-	chr1:35233247-35257389	HG	LG	OK	229.855	275.318	0.260376	0.799193	0.0228	0.0689897	no
NM_001030743	NM_001030743	-	chr1:37882285-37889916	HG	LG	NOTEST	16.7273	17.2232	0.0421535	0	1	1	no
NM_001030744	NM_001030744	-	chr1:37893901-37899370	HG	LG	NOTEST	9.31269	5.48175	-0.764562	0	1	1	no
NM_001030745	NM_001030745	-	chr1:38250593-38316501	HG	LG	NOTEST	0.133556	0.255671	0.936842	0	1	1	no
NM_001030746	NM_001030746	-	chr1:40080433-40081911	HG	LG	NOTEST	0	0	0	0	1	1	no
NM_001030747	NM_001030747	-	chr1:44051181-44089820	HG	LG	NOTEST	0	0	0	0	1	1	no
NM_001030748	NM_001030748	-	chr1:44934728-45010549	HG	LG	NOTEST	32.5385	46.5689	0.517221	0	1	1	no
NM_001030749	NM_001030749	-	chr1:45781410-45815589	HG	LG	NOTEST	0	0	0	0	1	1	no
NM_001030750	NM_001030750	-	chr1:46042533-46066137	HG	LG	NOTEST	0.168504	0	#NAME?	0	1	1	no
NM_001030751	NM_001030751	-	chr1:47252692-47283649	HG	LG	NOTEST	0	0	0	0	1	1	no
NM_001030752	NM_001030752	-	chr1:47904970-47919973	HG	LG	NOTEST	30.7532	34.0701	0.147772	0	1	1	no
NM_001030753	NM_001030753	-	chr1:48101374-48101764	HG	LG	OK	5941.31	5878.85	-0.0152469	-0.0491833	0.8895	0.924623	no
NM_001030754	NM_001030754	-	chr1:48243643-48250175	HG	LG	NOTEST	0	0.451001	inf	0	1	1	no
NM_001030755	NM_001030755	-	chr1:49121233-49152489	HG	LG	NOTEST	1.97627	1.80654	-0.129556	0	1	1	no
NM_001030756	NM_001030756	-	chr27:6479450-6488365	HG	LG	NOTEST	0	0	0	0	1	1	no
NM_001030757	NM_001030757	-	chr1:49906414-49926206	HG	LG	OK	88.5184	97.9485	0.146045	0.341932	0.32885	0.498243	no
NM_001030759	NM_001030759	-	chr1:50950319-50975714	HG	LG	NOTEST	0.577808	0.715263	0.307884	0	1	1	no
NM_001030761	NM_001030761	-	chr1:53343401-53357765	HG	LG	NOTEST	12.9949	11.1301	-0.223473	0	1	1	no
NM_001030762	NM_001030762	-	chr1:54582180-54608639	HG	LG	NOTEST	0.215327	0.264407	0.296232	0	1	1	no
NM_001030763	NM_001030763	-	chr1:55369892-55417954	HG	LG	NOTEST	0.171974	0.324081	0.914162	0	1	1	no
NM_001030764	NM_001030764	-	chr1:55572574-55590991	HG	LG	NOTEST	4.76292	4.28776	-0.151624	0	1	1	no
NM_001030765	NM_001030765	-	chr1:57808037-57809438	HG	LG	NOTEST	0	0	0	0	1	1	no
NM_001030766	NM_001030766	-	chr1:59546381-59561668	HG	LG	NOTEST	2.10237	3.31558	0.657243	0	1	1	no
NM_001030767	NM_001030767	-	chr1:61656972-61672307	HG	LG	NOTEST	3.43633	2.08357	-0.721812	0	1	1	no
NM_001030768	NM_001030768	-	chr1:62167701-62186549	HG	LG	NOTEST	5.97027	6.28853	0.0749266	0	1	1	no
NM_001030769	NM_001030769	-	chr1:66793478-66796775	HG	LG	NOTEST	0	0.378811	inf	0	1	1	no
NM_001030770	NM_001030770	-	chr1:68074887-68116234	HG	LG	NOTEST	8.24344	15.3908	0.900749	0	1	1	no
NM_001030771	NM_001030771	-	chr1:68250266-68291091	HG	LG	NOTEST	38.8004	45.4119	0.227001	0	1	1	no
NM_001030772	NM_001030772	-	chr1:71279693-71299679	HG	LG	NOTEST	3.12709	2.78141	-0.169004	0	1	1	no
NM_001030773	NM_001030773	-	chr1:3738190-3836082	HG	LG	NOTEST	1.41502	0.274206	-2.3675	0	1	1	no
NM_001030774	NM_001030774	-	chr1:77475062-77526314	HG	LG	NOTEST	2.02627	3.01281	0.572281	0	1	1	no
NM_001030775	NM_001030775	-	chr1:77817351-77820482	HG	LG	NOTEST	19.8394	11.8837	-0.739378	0	1	1	no
NM_001030777	NM_001030777	-	chr1:78045561-78054661	HG	LG	NOTEST	0.279589	0.249414	-0.164764	0	1	1	no
NM_001030778	NM_001030778	-	chr1:79997437-80017360	HG	LG	OK	440.66	414.254	-0.0891493	-0.300213	0.3815	0.546557	no
NM_001030779	NM_001030779	-	chr1:80183728-80196655	HG	LG	NOTEST	53.9463	33.9232	-0.66925	0	1	1	no
NM_001030780	NM_001030780	-	chr1:80556292-80569250	HG	LG	NOTEST	0.230758	0.198752	-0.215407	0	1	1	no
NM_001030781	NM_001030781	-	chr1:83770537-83782728	HG	LG	NOTEST	0	0.294119	inf	0	1	1	no
NM_001030782	NM_001030782	-	chr1:84535932-84555217	HG	LG	NOTEST	0.22744	0	#NAME?	0	1	1	no
NM_001030783	NM_001030783	-	chr1:85657471-85699919	HG	LG	NOTEST	0.318776	0	#NAME?	0	1	1	no
NM_001030784	NM_001030784	-	chr1:85946021-85977169	HG	LG	NOTEST	0.360857	1.12074	1.63495	0	1	1	no
NM_001030785	NM_001030785	-	chr1:88827763-88854919	HG	LG	NOTEST	0.351002	0	#NAME?	0	1	1	no
NM_001030787	NM_001030787	-	chr1:89972836-89985761	HG	LG	NOTEST	0	0	0	0	1	1	no
NM_001030789	NM_001030789	-	chr1:92961980-92997084	HG	LG	NOTEST	0	0	0	0	1	1	no
NM_001030790	NM_001030790	-	chr1:93651766-93662293	HG	LG	NOTEST	0.18415	0	#NAME?	0	1	1	no
NM_001030791	NM_001030791	-	chr1:93900143-93923222	HG	LG	NOTEST	0	0.19364	inf	0	1	1	no
NM_001030792	NM_001030792	-	chr1:94275891-94287427	HG	LG	NOTEST	0.570811	0	#NAME?	0	1	1	no
NM_001030793	NM_001030793	-	chr1:99458894-99466501	HG	LG	NOTEST	0	2.61126	inf	0	1	1	no
NM_001030794	NM_001030794	-	chr1:107902288-107912598	HG	LG	NOTEST	0	0	0	0	1	1	no
NM_001030795	NM_001030795	-	chr1:107912744-107918228	HG	LG	NOTEST	0	1.18683	inf	0	1	1	no
NM_001030797	NM_001030797	-	chr1:111075232-111078619	HG	LG	NOTEST	3.27516	3.39908	0.0535786	0	1	1	no
NM_001030798	NM_001030798	-	chr1:111636893-111658285	HG	LG	NOTEST	0	0.379949	inf	0	1	1	no
NM_001030799	NM_001030799	-	chr1:112604054-112647789	HG	LG	OK	66.92	68.2923	0.0292866	0.06234	0.85855	0.914249	no
NM_001030800	NM_001030800	-	chr1:113327073-113344500	HG	LG	NOTEST	0	0	0	0	1	1	no
NM_001030801	NM_001030801	-	chr1:113578708-113587894	HG	LG	NOTEST	0	0	0	0	1	1	no
NM_001030802	NM_001030802	-	chr1:119666311-119689160	HG	LG	NOTEST	4.76369	2.7769	-0.778604	0	1	1	no
NM_001030803	NM_001030803	-	chr1:120425333-120468447	HG	LG	NOTEST	0.30738	0.2706	-0.183861	0	1	1	no
NM_001030804	NM_001030804	-	chr1:121229300-121238473	HG	LG	NOTEST	4.4883	5.14724	0.197629	0	1	1	no
NM_001030805	NM_001030805	-	chr1:121385059-121606920	HG	LG	NOTEST	0.756246	0.659842	-0.196735	0	1	1	no
NM_001030806	NM_001030806	-	chr1:122667267-122761305	HG	LG	NOTEST	0.386513	0.395152	0.0318895	0	1	1	no
NM_001030807	NM_001030807	-	chr1:122843956-122900759	HG	LG	NOTEST	48.5608	48.5587	-6.24472e-05	0	1	1	no
NM_001030808	NM_001030808	-	chr1:123457994-123467287	HG	LG	NOTEST	1.45613	1.4529	-0.00320536	0	1	1	no
NM_001030809	NM_001030809	-	chr1:131747124-131751073	HG	LG	NOTEST	0	0.655895	inf	0	1	1	no
NM_001030811	NM_001030811	-	chr1:133893038-133932621	HG	LG	NOTEST	0.496802	0.23072	-1.10653	0	1	1	no
NM_001030812	NM_001030812	-	chr1:134464297-134469962	HG	LG	NOTEST	3.3122	1.14751	-1.52928	0	1	1	no
NM_001030813	NM_001030813	-	chr1:136427100-136441779	HG	LG	NOTEST	4.21904	5.23005	0.309909	0	1	1	no
NM_001030814	NM_001030814	-	chr1:136578810-136660607	HG	LG	NOTEST	4.16394	5.4595	0.39082	0	1	1	no
NM_001030815	NM_001030815	-	chr1:140577900-140612162	HG	LG	NOTEST	0.300226	0.375333	0.322122	0	1	1	no
NM_001030816	NM_001030816	-	chr1:141655788-141659425	HG	LG	NOTEST	0.40752	0	#NAME?	0	1	1	no
NM_001030817	NM_001030817	-	chr1:146279043-146334056	HG	LG	NOTEST	0.176885	0	#NAME?	0	1	1	no
NM_001030819	NM_001030819	-	chr1:147543881-147692203	HG	LG	NOTEST	0.164343	0.185325	0.173346	0	1	1	no
NM_001030820	NM_001030820	-	chr1:154396097-154442766	HG	LG	NOTEST	0.158311	2.75626	4.12188	0	1	1	no
NM_001030821	NM_001030821	-	chr1:155852194-155859704	HG	LG	NOTEST	1.87219	0.773961	-1.2744	0	1	1	no
NM_001030822	NM_001030822	-	chr1:163529030-163630615	HG	LG	NOTEST	0	0.258911	inf	0	1	1	no
NM_001030823	NM_001030823	-	chr1:167057757-167080314	HG	LG	OK	132.772	158.458	0.255146	0.548627	0.1255	0.253265	no
NM_001030824	NM_001030824	-	chr1:167169213-167191128	HG	LG	NOTEST	0	0.133178	inf	0	1	1	no
NM_001030825	NM_001030825	-	chr1:168926222-168950766	HG	LG	NOTEST	0	0	0	0	1	1	no
NM_001030826	NM_001030826	-	chr1:171220989-171264767	HG	LG	NOTEST	0.298113	1.24591	2.06327	0	1	1	no
NM_001030827	NM_001030827	-	chr1:172896214-172906501	HG	LG	NOTEST	0	1.51591	inf	0	1	1	no
NM_001030828	NM_001030828	-	chr1:177111040-177124859	HG	LG	NOTEST	0.31153	0.160985	-0.952448	0	1	1	no
NM_001030829	NM_001030829	-	chr1:178382949-178420156	HG	LG	NOTEST	2.01053	2.33762	0.217464	0	1	1	no
NM_001030830	NM_001030830	-	chr1:180188435-180239004	HG	LG	OK	82.387	66.2314	-0.3149	-0.713188	0.0423	0.10998	no
NM_001030831	NM_001030831	-	chr1:180486090-180524979	HG	LG	NOTEST	0	0	0	0	1	1	no
NM_001030832	NM_001030832	-	chr1:188868386-188880806	HG	LG	NOTEST	0	0	0	0	1	1	no
NM_001030833	NM_001030833	-	chr1:197371003-197373890	HG	LG	NOTEST	0	0	0	0	1	1	no
NM_001030834	NM_001030834	-	chr1:196023418-196053237	HG	LG	NOTEST	0	0	0	0	1	1	no
NM_001030835	NM_001030835	-	chr1:196124040-196138961	HG	LG	NOTEST	0	0	0	0	1	1	no
NM_001030836	NM_001030836	-	chr1:196638371-196645387	HG	LG	NOTEST	0	0	0	0	1	1	no
NM_001030837	NM_001030837	-	chr1:197157404-197175421	HG	LG	NOTEST	0	0	0	0	1	1	no
NM_001030838	NM_001030838	-	chr1:197098420-197144903	HG	LG	NOTEST	0	0	0	0	1	1	no
NM_001030839	NM_001030839	-	chr1:195484985-195565945	HG	LG	NOTEST	0	0	0	0	1	1	no
NM_001030840	NM_001030840	-	chr1:6569104-6679372	HG	LG	OK	62.9857	73.3557	0.219884	0.549073	0.11585	0.242525	no
NM_001030841	NM_001030841	-	chr1:4825153-4937627	HG	LG	NOTEST	0	0	0	0	1	1	no
NM_001030842	NM_001030842	-	chr1:4688853-4719025	HG	LG	NOTEST	0.558144	0	#NAME?	0	1	1	no
NM_001030843	NM_001030843	-	chr20:119214-123854	HG	LG	NOTEST	2.18543	0	#NAME?	0	1	1	no
NM_001030844	NM_001030844	-	chr20:258117-263536	HG	LG	NOTEST	27.8911	40.1564	0.525825	0	1	1	no
NM_001030846	NM_001030846	-	chr20:767865-830245	HG	LG	NOTEST	13.0064	8.4531	-0.621673	0	1	1	no
NM_001030847	NM_001030847	-	chr20:1063493-1074979	HG	LG	NOTEST	0	0	0	0	1	1	no
NM_001030848	NM_001030848	-	chr20:1359766-1366684	HG	LG	NOTEST	0	0	0	0	1	1	no
NM_001030850	NM_001030850	-	chr20:2183033-2207162	HG	LG	NOTEST	0	0	0	0	1	1	no
NM_001030851	NM_001030851	-	chr20:3767098-3812479	HG	LG	NOTEST	1.37788	1.93848	0.492469	0	1	1	no
NM_001030852	NM_001030852	-	chr20:4690671-4693338	HG	LG	NOTEST	0	0	0	0	1	1	no
NM_001030853	NM_001030853	-	chr20:5184348-5224530	HG	LG	NOTEST	15.9099	14.3466	-0.149218	0	1	1	no
NM_001030854	NM_001030854	-	chr20:5403488-5411063	HG	LG	OK	115.5	139.044	0.267647	0.757258	0.0307	0.0873705	no
NM_001030855	NM_001030855	-	chr20:5418336-5432920	HG	LG	NOTEST	26.862	35.9998	0.422421	0	1	1	no
NM_001030857	NM_001030857	-	chr20:8785056-8801816	HG	LG	NOTEST	14.6358	20.3819	0.477792	0	1	1	no
NM_001030858	NM_001030858	-	chr20:9520449-9552075	HG	LG	NOTEST	0.574476	0	#NAME?	0	1	1	no
NM_001030859	NM_001030859	-	chr20:9807240-9813554	HG	LG	NOTEST	4.11719	3.1311	-0.394993	0	1	1	no
NM_001030860	NM_001030860	-	chr20:10264095-10271689	HG	LG	NOTEST	47.1988	31.9732	-0.561886	0	1	1	no
NM_001030861	NM_001030861	-	chr20:10288013-10296054	HG	LG	OK	136.967	124.221	-0.140927	-0.322992	0.3603	0.527083	no
NM_001030862	NM_001030862	-	chr20:10381357-10402171	HG	LG	NOTEST	28.0311	36.3093	0.373311	0	1	1	no
NM_001030865	NM_001030865	-	chr20:10726441-10731744	HG	LG	OK	454.999	457.821	0.0089195	0.0272559	0.9361	0.961672	no
NM_001030866	NM_001030866	-	chr20:10872027-10877761	HG	LG	OK	1320.25	1214.11	-0.120915	-0.424692	0.21985	0.382648	no
NM_001030868	NM_001030868	-	chr20:11637785-11646271	HG	LG	NOTEST	1.66087	0.774044	-1.10145	0	1	1	no
NM_001030869	NM_001030869	-	chr20:12991934-12999996	HG	LG	NOTEST	0	0.443635	inf	0	1	1	no
NM_001030870	NM_001030870	-	chr21:1979205-1999143	HG	LG	OK	1326.83	1293.64	-0.0365531	-0.129567	0.7093	0.816276	no
NM_001030872	NM_001030872	-	chr21:2239247-2241828	HG	LG	NOTEST	11.806	5.10879	-1.20847	0	1	1	no
NM_001030875	NM_001030875	-	chr21:2682333-2702538	HG	LG	NOTEST	47.5505	47.2084	-0.0104183	0	1	1	no
NM_001030876	NM_001030876	-	chr21:2886878-2919910	HG	LG	NOTEST	9.64297	14.8163	0.619639	0	1	1	no
NM_001030877	NM_001030877	-	chr21:2921620-2979416	HG	LG	NOTEST	9.03984	6.75405	-0.420544	0	1	1	no
NM_001030878	NM_001030878	-	chr21:4071150-4076772	HG	LG	OK	74.5188	87.0118	0.223607	0.494395	0.16175	0.306336	no
NM_001030879	NM_001030879	-	chr21:4200627-4206136	HG	LG	NOTEST	14.1088	12.1097	-0.220436	0	1	1	no
NM_001030880	NM_001030880	-	chr21:4379409-4391855	HG	LG	OK	698.152	769.944	0.141213	0.486437	0.16475	0.309237	no
NM_001030881	NM_001030881	-	chr21:4425864-4430951	HG	LG	NOTEST	4.89759	7.65417	0.644175	0	1	1	no
NM_001030882	NM_001030882	-	chr22:254845-282656	HG	LG	NOTEST	1.28189	2.48724	0.956274	0	1	1	no
NM_001030883	NM_001030883	-	chr22:437379-453936	HG	LG	NOTEST	0.230034	0.365901	0.669607	0	1	1	no
NM_001030884	NM_001030884	-	chr22:559011-571278	HG	LG	NOTEST	5.44067	2.29879	-1.24291	0	1	1	no
NM_001030885	NM_001030885	-	chr22:669291-682705	HG	LG	NOTEST	2.43312	2.48721	0.0317206	0	1	1	no
NM_001030886	NM_001030886	-	chr22:688463-722266	HG	LG	NOTEST	7.78348	5.17113	-0.589938	0	1	1	no
NM_001030889	NM_001030889	-	chr23:703868-706870	HG	LG	NOTEST	3.25438	4.29191	0.399237	0	1	1	no
NM_001030890	NM_001030890	-	chr23:722361-728465	HG	LG	NOTEST	0.910501	0.379044	-1.2643	0	1	1	no
NM_001030892	NM_001030892	-	chr23:1570005-1573804	HG	LG	OK	2085.33	2234.8	0.0998652	0.351471	0.31345	0.482548	no
NM_001030893	NM_001030893	-	chr23:1920775-1923230	HG	LG	NOTEST	2.54246	0.992095	-1.35767	0	1	1	no
NM_001030894	NM_001030894	-	chr23:2413089-2419047	HG	LG	NOTEST	0.723863	1.38571	0.936842	0	1	1	no
NM_001030895	NM_001030895	-	chr23:2520375-2536014	HG	LG	NOTEST	14.0702	12.2095	-0.204645	0	1	1	no
NM_001030896	NM_001030896	-	chr23:3412956-3421782	HG	LG	NOTEST	0.237103	0.42475	0.8411	0	1	1	no
NM_001030897	NM_001030897	-	chr23:3903634-3909605	HG	LG	NOTEST	1.22324	1.52274	0.315955	0	1	1	no
NM_001030900	NM_001030900	-	chr23:4307437-4329236	HG	LG	NOTEST	49.3836	51.8168	0.0693883	0	1	1	no
NM_001030901	NM_001030901	-	chr23:4454635-4458621	HG	LG	NOTEST	0.269008	0.658743	1.29207	0	1	1	no
NM_001030902	NM_001030902	-	chr23:5031163-5043658	HG	LG	OK	53.9918	58.9896	0.12772	0.236555	0.49905	0.653607	no
NM_001030903	NM_001030903	-	chr23:5709308-5713965	HG	LG	OK	342.95	340.05	-0.012254	-0.0336656	0.9282	0.954487	no
NM_001030905	NM_001030905	-	chr23:5719445-5731936	HG	LG	NOTEST	0	0	0	0	1	1	no
NM_001030906	NM_001030906	-	chr23:5765806-5774220	HG	LG	NOTEST	0	0	0	0	1	1	no
NM_001030907	NM_001030907	-	chr23:5903354-5910661	HG	LG	NOTEST	0	0	0	0	1	1	no
NM_001030908	NM_001030908	-	chr24:1018878-1089786	HG	LG	OK	140.105	160.837	0.19909	0.550675	0.12	0.246316	no
NM_001030909	NM_001030909	-	chr24:2877582-2895175	HG	LG	NOTEST	36.0528	48.6034	0.430948	0	1	1	no
NM_001030910	NM_001030910	-	chr24:4427160-4441513	HG	LG	NOTEST	20.6951	23.8134	0.202482	0	1	1	no
NM_001030911	NM_001030911	-	chr24:5217671-5225883	HG	LG	OK	227.863	217.02	-0.0703382	-0.218427	0.5313	0.680867	no
NM_001030913	NM_001030913	-	chr26:1296992-1317737	HG	LG	NOTEST	18.7608	29.9037	0.672603	0	1	1	no
NM_001030914	NM_001030914	-	chr26:2014213-2023539	HG	LG	NOTEST	34.786	11.0895	-1.64932	0	1	1	no
NM_001030915	NM_001030915	-	chr26:2309465-2320647	HG	LG	NOTEST	0.87047	0.446555	-0.962955	0	1	1	no
NM_001030916	NM_001030916	-	chr26:3211838-3216045	HG	LG	NOTEST	9.79622	9.80375	0.00110736	0	1	1	no
NM_001030917	NM_001030917	-	chr26:3763944-3773089	HG	LG	NOTEST	1.38691	3.23149	1.22033	0	1	1	no
NM_001030918	NM_001030918	-	chr26:3912641-3929915	HG	LG	NOTEST	9.24315	11.4831	0.313061	0	1	1	no
NM_001030919	NM_001030919	-	chr26:4311806-4343656	HG	LG	NOTEST	12.0761	16.0425	0.409746	0	1	1	no
NM_001030920	NM_001030920	-	chr26:4677455-4939940	HG	LG	OK	66.7898	60.7598	-0.13651	-0.214645	0.5378	0.684386	no
NM_001030921	NM_001030921	-	chr26:4677455-4939940	HG	LG	NOTEST	1.30394	1.04732	-0.31617	0	1	1	no
NM_001030922	NM_001030922	-	chr26:4677455-4939940	HG	LG	NOTEST	0	0	0	0	1	1	no
NM_001030923	NM_001030923	-	chr26:5068740-5076112	HG	LG	OK	66.6263	69.3912	0.0586614	0.118536	0.73335	0.831405	no
NM_001030924	NM_001030924	-	chr27:4004855-4020030	HG	LG	OK	261.756	291.474	0.155143	0.496485	0.15515	0.29752	no
NM_001030925	NM_001030925	-	chr27:4112508-4119316	HG	LG	NOTEST	23.5067	30.3954	0.370783	0	1	1	no
NM_001030926	NM_001030926	-	chr27:5225377-5241796	HG	LG	NOTEST	0	0	0	0	1	1	no
NM_001030927	NM_001030927	-	chr27:3795177-3809508	HG	LG	NOTEST	0.424064	0.925803	1.12642	0	1	1	no
NM_001030928	NM_001030928	-	chr27:3703172-3711099	HG	LG	NOTEST	0.475443	0.197895	-1.26454	0	1	1	no
NM_001030929	NM_001030929	-	chr27:6926668-6929016	HG	LG	NOTEST	0	0	0	0	1	1	no
NM_001030930	NM_001030930	-	chr27:7786834-7790718	HG	LG	NOTEST	0	0	0	0	1	1	no
NM_001030931	NM_001030931	-	chr27:7716058-7727343	HG	LG	NOTEST	0	0	0	0	1	1	no
NM_001030932	NM_001030932	-	chr28:604440-629802	HG	LG	NOTEST	1.26244	0.800371	-0.657469	0	1	1	no
NM_001030933	NM_001030933	-	chr28:659695-694735	HG	LG	NOTEST	34.6867	42.4885	0.292689	0	1	1	no
NM_001030934	NM_001030934	-	chr28:1827958-1836676	HG	LG	NOTEST	4.9769	9.99956	1.00662	0	1	1	no
NM_001030935	NM_001030935	-	chr28:2892257-2920778	HG	LG	OK	74.8475	66.012	-0.181226	-0.452682	0.19385	0.353156	no
NM_001030937	NM_001030937	-	chr28:3019599-3031885	HG	LG	NOTEST	1.18589	0.803473	-0.561651	0	1	1	no
NM_001030938	NM_001030938	-	chr28:3818737-3824430	HG	LG	NOTEST	18.6791	27.9376	0.580784	0	1	1	no
NM_001030939	NM_001030939	-	chr28:4258661-4262881	HG	LG	NOTEST	0	0	0	0	1	1	no
NM_001030940	NM_001030940	-	chr2:115207310-115263411	HG	LG	NOTEST	0.6577	0.551874	-0.253089	0	1	1	no
NM_001030941	NM_001030941	-	chr2:117892501-117958438	HG	LG	NOTEST	1.85766	0.286009	-2.69936	0	1	1	no
NM_001030942	NM_001030942	-	chr2:122608813-122621359	HG	LG	NOTEST	0	0.297091	inf	0	1	1	no
NM_001030943	NM_001030943	-	chr2:124172198-124191151	HG	LG	NOTEST	30.1943	34.2797	0.18308	0	1	1	no
NM_001030944	NM_001030944	-	chr2:125747436-125753935	HG	LG	NOTEST	0.94827	0.553124	-0.777694	0	1	1	no
NM_001030945	NM_001030945	-	chr2:126250047-126286840	HG	LG	NOTEST	0	0	0	0	1	1	no
NM_001030946	NM_001030946	-	chr2:126295046-126305932	HG	LG	NOTEST	0	0	0	0	1	1	no
NM_001030947	NM_001030947	-	chr2:126348498-126364243	HG	LG	NOTEST	0	0	0	0	1	1	no
NM_001030948	NM_001030948	-	chr2:129310061-129332235	HG	LG	NOTEST	0	0	0	0	1	1	no
NM_001030949	NM_001030949	-	chr2:132563143-132582366	HG	LG	NOTEST	0	0	0	0	1	1	no
NM_001030950	NM_001030950	-	chr2:135540252-135564179	HG	LG	NOTEST	0	0	0	0	1	1	no
NM_001030951	NM_001030951	-	chr2:135418683-135499641	HG	LG	NOTEST	0	0	0	0	1	1	no
NM_001030952	NM_001030952	-	chr2:139735931-139738169	HG	LG	NOTEST	0	0	0	0	1	1	no
NM_001030954	NM_001030954	-	chr2:138494785-138611280	HG	LG	NOTEST	0	0	0	0	1	1	no
NM_001030955	NM_001030955	-	chr2:138468830-138475262	HG	LG	NOTEST	0	0.283217	inf	0	1	1	no
NM_001030956	NM_001030956	-	chr2:138061815-138086470	HG	LG	OK	86.314	94.6888	0.133599	0.354481	0.3127	0.482098	no
NM_001030957	NM_001030957	-	chr2:2154711-2159678	HG	LG	NOTEST	7.83144	3.71316	-1.07663	0	1	1	no
NM_001030958	NM_001030958	-	chr2:2388029-2392484	HG	LG	NOTEST	0	0.22922	inf	0	1	1	no
NM_001030959	NM_001030959	-	chr2:3303812-3312842	HG	LG	NOTEST	0.364508	0.462661	0.344005	0	1	1	no
NM_001030960	NM_001030960	-	chr2:4048291-4069915	HG	LG	NOTEST	28.8511	23.5965	-0.290052	0	1	1	no
NM_001030961	NM_001030961	-	chr2:4129232-4138053	HG	LG	NOTEST	3.09923	3.75415	0.276574	0	1	1	no
NM_001030962	NM_001030962	-	chr2:4892499-4905115	HG	LG	NOTEST	32.9123	14.2469	-1.20798	0	1	1	no
NM_001030963	NM_001030963	-	chr2:5347196-5353923	HG	LG	NOTEST	0.285786	0	#NAME?	0	1	1	no
NM_001030964	NM_001030964	-	chr2:5355490-5379083	HG	LG	NOTEST	0	0	0	0	1	1	no
NM_001030965	NM_001030965	-	chr2:6368884-6550794	HG	LG	NOTEST	1.00699	1.32455e-05	-16.2142	0	1	1	no
NM_001030966	NM_001030966	-	chr2:7910367-7918978	HG	LG	NOTEST	0	0	0	0	1	1	no
NM_001030967	NM_001030967	-	chr2:8668166-8731926	HG	LG	OK	71.3477	82.5413	0.210248	0.533361	0.12555	0.253265	no
NM_001030969	NM_001030969	-	chr2:11821967-11830930	HG	LG	NOTEST	0	0	0	0	1	1	no
NM_001030970	NM_001030970	-	chr2:13054991-13100902	HG	LG	NOTEST	0.9789	0.508508	-0.944891	0	1	1	no
NM_001030971	NM_001030971	-	chr2:17544485-17645196	HG	LG	NOTEST	0	0	0	0	1	1	no
NM_001030972	NM_001030972	-	chr2:20768694-20795026	HG	LG	NOTEST	0	0	0	0	1	1	no
NM_001030973	NM_001030973	-	chr2:22512899-22533249	HG	LG	NOTEST	6.46295	1.18781	-2.44389	0	1	1	no
NM_001030974	NM_001030974	-	chr2:22675194-22680503	HG	LG	NOTEST	0.195297	0.95941	2.29648	0	1	1	no
NM_001030977	NM_001030977	-	chr2:24662427-24676154	HG	LG	NOTEST	0	0	0	0	1	1	no
NM_001030979	NM_001030979	-	chr2:28455011-28475976	HG	LG	NOTEST	1.57615	1.46558	-0.104928	0	1	1	no
NM_001030981	NM_001030981	-	chr2:29252430-29522517	HG	LG	NOTEST	0.507602	0.363971	-0.479873	0	1	1	no
NM_001030982	NM_001030982	-	chr2:30557466-30596162	HG	LG	NOTEST	4.03037	0.0047318	-9.73431	0	1	1	no
NM_001030983	NM_001030983	-	chr2:30895601-30933188	HG	LG	NOTEST	3.75367	2.60084	-0.529327	0	1	1	no
NM_001030984	NM_001030984	-	chr2:30977954-30984336	HG	LG	NOTEST	0	0.750559	inf	0	1	1	no
NM_001030985	NM_001030985	-	chr2:32184403-32194948	HG	LG	NOTEST	0	0	0	0	1	1	no
NM_001030986	NM_001030986	-	chr2:32217756-32251178	HG	LG	OK	89.099	108.14	0.279415	0.676202	0.0519	0.130121	no
NM_001030987	NM_001030987	-	chr2:32626023-32628685	HG	LG	NOTEST	0	0	0	0	1	1	no
NM_001030988	NM_001030988	-	chr2:37862137-37881484	HG	LG	NOTEST	0.248482	0	#NAME?	0	1	1	no
NM_001030989	NM_001030989	-	chr2:41391820-41434407	HG	LG	OK	3509.13	3921.73	0.160377	0.530688	0.13105	0.260369	no
NM_001030990	NM_001030990	-	chr2:42576014-42583430	HG	LG	NOTEST	0	0	0	0	1	1	no
NM_001030991	NM_001030991	-	chr2:44316107-44319425	HG	LG	NOTEST	4.33574	4.57662	0.0780023	0	1	1	no
NM_001030993	NM_001030993	-	chr2:44772821-44805671	HG	LG	NOTEST	0.413123	0.233673	-0.822083	0	1	1	no
NM_001030994	NM_001030994	-	chr2:46322704-46587484	HG	LG	NOTEST	8.2021	4.20712	-0.963162	0	1	1	no
NM_001030995	NM_001030995	-	chr2:51496730-51521283	HG	LG	NOTEST	2.88163	2.11961	-0.443085	0	1	1	no
NM_001030997	NM_001030997	-	chr2:59566578-59610921	HG	LG	NOTEST	0	0	0	0	1	1	no
NM_001030998	NM_001030998	-	chr2:61526406-61561492	HG	LG	NOTEST	0.339579	0.579856	0.771948	0	1	1	no
NM_001030999	NM_001030999	-	chr2:62101084-62110796	HG	LG	OK	118.089	108.911	-0.116731	-0.240227	0.50275	0.657634	no
NM_001031001	NM_001031001	-	chr2:67700353-67707006	HG	LG	OK	107.51	120.12	0.160002	0.352149	0.31535	0.48389	no
NM_001031002	NM_001031002	-	chr2:67810333-67828097	HG	LG	NOTEST	0.500909	0.41647	-0.266336	0	1	1	no
NM_001031003	NM_001031003	-	chr2:78125291-78169245	HG	LG	NOTEST	3.75508	3.76178	0.00257293	0	1	1	no
NM_001031004	NM_001031004	-	chr2:79786749-79803216	HG	LG	NOTEST	16.5029	10.7232	-0.621983	0	1	1	no
NM_001031005	NM_001031005	-	chr2:83513137-83530574	HG	LG	NOTEST	0.239887	0.236544	-0.0202518	0	1	1	no
NM_001031006	NM_001031006	-	chr2:85678952-85683193	HG	LG	OK	483.368	529.513	0.131545	0.439679	0.20775	0.370781	no
NM_001031007	NM_001031007	-	chr2:85742907-85772374	HG	LG	NOTEST	0.157011	0.519365	1.72588	0	1	1	no
NM_001031009	NM_001031009	-	chr2:89303794-89335537	HG	LG	OK	85.2859	91.5277	0.1019	0.23693	0.4973	0.652939	no
NM_001031011	NM_001031011	-	chr2:97199684-97210066	HG	LG	NOTEST	13.5396	12.9835	-0.0605002	0	1	1	no
NM_001031012	NM_001031012	-	chr2:97238237-97246211	HG	LG	NOTEST	0.730622	1.38244	0.920024	0	1	1	no
NM_001031013	NM_001031013	-	chr2:96632935-96647225	HG	LG	NOTEST	0	0.76878	inf	0	1	1	no
NM_001031014	NM_001031014	-	chr2:96599126-96616412	HG	LG	NOTEST	0.824021	0	#NAME?	0	1	1	no
NM_001031015	NM_001031015	-	chr2:96558291-96559269	HG	LG	NOTEST	0	0	0	0	1	1	no
NM_001031016	NM_001031016	-	chr2:106147107-106171103	HG	LG	NOTEST	0.981935	1.63316	0.733969	0	1	1	no
NM_001031017	NM_001031017	-	chr2:107600709-107654006	HG	LG	NOTEST	8.55872	6.30713	-0.440411	0	1	1	no
NM_001031018	NM_001031018	-	chr2:108035336-108070019	HG	LG	NOTEST	0.116165	0.616647	2.40827	0	1	1	no
NM_001031019	NM_001031019	-	chr2:109465985-109509152	HG	LG	NOTEST	0.761031	3.42205	2.16883	0	1	1	no
NM_001031021	NM_001031021	-	chr2:111010165-111029857	HG	LG	NOTEST	21.51	22.8648	0.0881267	0	1	1	no
NM_001031022	NM_001031022	-	chr2:111306861-111320568	HG	LG	NOTEST	0.536046	0	#NAME?	0	1	1	no
NM_001031023	NM_001031023	-	chr2:111988302-112005345	HG	LG	NOTEST	0	1.47823	inf	0	1	1	no
NM_001031024	NM_001031024	-	chr2:112050093-112062671	HG	LG	NOTEST	0	0.584326	inf	0	1	1	no
NM_001031025	NM_001031025	-	chr2:112194145-112372097	HG	LG	NOTEST	0.373329	0	#NAME?	0	1	1	no
NM_001031026	NM_001031026	-	chr26:1112526-1120710	HG	LG	OK	1454.36	1239.36	-0.230797	-0.818664	0.01885	0.0599669	no
NM_001031027	NM_001031027	-	chr26:1106420-1112097	HG	LG	NOTEST	11.3246	26.2044	1.21035	0	1	1	no
NM_001031028	NM_001031028	-	chr26:1011100-1020608	HG	LG	OK	62.6279	75.8726	0.276772	0.519137	0.1375	0.270617	no
NM_001031029	NM_001031029	-	chr26:545103-573593	HG	LG	OK	112.638	122.714	0.123606	0.362512	0.31215	0.481956	no
NM_001031030	NM_001031030	-	chr26:481427-494950	HG	LG	OK	145.687	166.961	0.196637	0.509474	0.1436	0.279502	no
NM_001031031	NM_001031031	-	chr3:1875855-1931759	HG	LG	NOTEST	0	0.235996	inf	0	1	1	no
NM_001031032	NM_001031032	-	chr3:3041078-3066768	HG	LG	NOTEST	4.36723	5.7463	0.395914	0	1	1	no
NM_001031033	NM_001031033	-	chr3:3546570-3591707	HG	LG	NOTEST	7.72297	8.19588	0.0857436	0	1	1	no
NM_001031034	NM_001031034	-	chr3:4194439-4208671	HG	LG	NOTEST	34.6834	40.9913	0.241074	0	1	1	no
NM_001031035	NM_001031035	-	chr3:4392423-4417810	HG	LG	NOTEST	10.8674	6.59158	-0.721306	0	1	1	no
NM_001031036	NM_001031036	-	chr3:11832869-11846468	HG	LG	NOTEST	0.000113715	0	#NAME?	0	1	1	no
NM_001031037	NM_001031037	-	chr3:10421940-10440264	HG	LG	NOTEST	2.59418	3.9636	0.611536	0	1	1	no
NM_001031038	NM_001031038	-	chr3:8705194-8715863	HG	LG	NOTEST	4.73383	0.978126	-2.27491	0	1	1	no
NM_001031039	NM_001031039	-	chr3:8530366-8636888	HG	LG	NOTEST	0.829783	1.07124	0.368482	0	1	1	no
NM_001031040	NM_001031040	-	chr3:8325102-8350291	HG	LG	NOTEST	0	0	0	0	1	1	no
NM_001031041	NM_001031041	-	chr3:17002130-17013610	HG	LG	OK	66.6699	56.3737	-0.242012	-0.401336	0.251	0.418451	no
NM_001031042	NM_001031042	-	chr3:17153511-17191084	HG	LG	NOTEST	7.20684	6.87497	-0.0680139	0	1	1	no
NM_001031044	NM_001031044	-	chr3:18423499-18445770	HG	LG	NOTEST	0	0	0	0	1	1	no
NM_001031045	NM_001031045	-	chr3:19449226-19512091	HG	LG	NOTEST	0.92737	0.484001	-0.938137	0	1	1	no
NM_001031046	NM_001031046	-	chr3:19838366-19941803	HG	LG	NOTEST	0.120178	0	#NAME?	0	1	1	no
NM_001031047	NM_001031047	-	chr3:21827890-21839930	HG	LG	NOTEST	3.14766	8.27364	1.39424	0	1	1	no
NM_001031048	NM_001031048	-	chr3:22123437-22145700	HG	LG	NOTEST	0.43459	0.216086	-1.00805	0	1	1	no
NM_001031049	NM_001031049	-	chr3:22185166-22240474	HG	LG	NOTEST	5.72196	4.15984	-0.45998	0	1	1	no
NM_001031050	NM_001031050	-	chr3:22263927-22270604	HG	LG	NOTEST	0	1.25781	inf	0	1	1	no
NM_001031051	NM_001031051	-	chr3:22937278-22952244	HG	LG	NOTEST	5.08347	4.49966	-0.175999	0	1	1	no
NM_001031052	NM_001031052	-	chr3:25523063-25581619	HG	LG	NOTEST	0.606502	0.888581	0.550991	0	1	1	no
NM_001031053	NM_001031053	-	chr3:25603480-25620190	HG	LG	NOTEST	0.518609	0.478152	-0.117178	0	1	1	no
NM_001031054	NM_001031054	-	chr3:26873795-26879212	HG	LG	NOTEST	0.965814	0.281811	-1.77702	0	1	1	no
NM_001031055	NM_001031055	-	chr3:27055514-27182162	HG	LG	NOTEST	13.0652	13.4876	0.0459013	0	1	1	no
NM_001031056	NM_001031056	-	chr3:30320134-30336532	HG	LG	NOTEST	4.4909	5.35535	0.253977	0	1	1	no
NM_001031057	NM_001031057	-	chr3:31161252-31177139	HG	LG	NOTEST	0.247589	0	#NAME?	0	1	1	no
NM_001031058	NM_001031058	-	chr3:31787546-31801055	HG	LG	NOTEST	1.76618	1.60202	-0.140735	0	1	1	no
NM_001031059	NM_001031059	-	chr3:32104949-32108707	HG	LG	NOTEST	0	0	0	0	1	1	no
NM_001031060	NM_001031060	-	chr3:33619535-33634830	HG	LG	NOTEST	1.02025	0.390186	-1.38669	0	1	1	no
NM_001031061	NM_001031061	-	chr3:33727601-33759099	HG	LG	NOTEST	2.11207	2.48642	0.235414	0	1	1	no
NM_001031062	NM_001031062	-	chr3:37893858-37918759	HG	LG	NOTEST	0	0.275054	inf	0	1	1	no
NM_001031063	NM_001031063	-	chr3:40088451-40090316	HG	LG	NOTEST	4.28743	4.64576	0.115801	0	1	1	no
NM_001031064	NM_001031064	-	chr3:40788321-40792143	HG	LG	NOTEST	0	0	0	0	1	1	no
NM_001031065	NM_001031065	-	chr3:41238374-41241090	HG	LG	NOTEST	0.838435	0	#NAME?	0	1	1	no
NM_001031066	NM_001031066	-	chr5:4803098-4810320	HG	LG	NOTEST	0	0	0	0	1	1	no
NM_001031067	NM_001031067	-	chr5:3937290-3949807	HG	LG	NOTEST	0	0.155459	inf	0	1	1	no
NM_001031069	NM_001031069	-	chr3:46588321-46628309	HG	LG	NOTEST	1.83315	1.08641	-0.754754	0	1	1	no
NM_001031070	NM_001031070	-	chr3:48961178-48969226	HG	LG	NOTEST	0.430864	0.190008	-1.18117	0	1	1	no
NM_001031071	NM_001031071	-	chr3:52959925-53066743	HG	LG	NOTEST	1.88893	1.33751	-0.498027	0	1	1	no
NM_001031072	NM_001031072	-	chr3:55151786-55257952	HG	LG	NOTEST	0.179357	0.152399	-0.234982	0	1	1	no
NM_001031074	NM_001031074	-	chr3:61372245-61386698	HG	LG	NOTEST	0	0.323347	inf	0	1	1	no
NM_001031075	NM_001031075	-	chr3:63825649-63834723	HG	LG	NOTEST	0	0	0	0	1	1	no
NM_001031076	NM_001031076	-	chr3:66312750-66318169	HG	LG	NOTEST	0.90716	0	#NAME?	0	1	1	no
NM_001031077	NM_001031077	-	chr3:67542263-67553225	HG	LG	NOTEST	7.03268	18.5798	1.40159	0	1	1	no
NM_001031079	NM_001031079	-	chr3:71429815-71482168	HG	LG	NOTEST	0	0	0	0	1	1	no
NM_001031080	NM_001031080	-	chr3:71486521-71511444	HG	LG	NOTEST	0	0	0	0	1	1	no
NM_001031082	NM_001031082	-	chr3:76381214-76418162	HG	LG	NOTEST	0.319489	0.258736	-0.304288	0	1	1	no
NM_001031083	NM_001031083	-	chr3:76882988-76907147	HG	LG	NOTEST	13.065	9.3352	-0.48495	0	1	1	no
NM_001031085	NM_001031085	-	chr3:78461128-78465359	HG	LG	OK	89.7032	85.0627	-0.0766334	-0.186	0.5974	0.725623	no
NM_001031086	NM_001031086	-	chr3:81459036-81484757	HG	LG	NOTEST	0	0	0	0	1	1	no
NM_001031087	NM_001031087	-	chr3:90980906-90987501	HG	LG	NOTEST	0.138714	0.325306	1.22968	0	1	1	no
NM_001031088	NM_001031088	-	chr3:93570121-93634842	HG	LG	NOTEST	0.591421	0.178087	-1.73161	0	1	1	no
NM_001031089	NM_001031089	-	chr3:93688357-93695541	HG	LG	NOTEST	0	0	0	0	1	1	no
NM_001031090	NM_001031090	-	chr3:95942845-96033545	HG	LG	NOTEST	0.26362	0.275156	0.0617894	0	1	1	no
NM_001031091	NM_001031091	-	chr3:99209398-99211831	HG	LG	NOTEST	0	0	0	0	1	1	no
NM_001031092	NM_001031092	-	chr3:101413594-101426398	HG	LG	NOTEST	0	0	0	0	1	1	no
NM_001031093	NM_001031093	-	chr3:101927860-102036204	HG	LG	NOTEST	0	0.152764	inf	0	1	1	no
NM_001031097	NM_001031097	-	chr3:104866000-104903428	HG	LG	NOTEST	0	0.204139	inf	0	1	1	no
NM_001031098	NM_001031098	-	chr3:105386359-105387934	HG	LG	NOTEST	0	0	0	0	1	1	no
NM_001031099	NM_001031099	-	chr3:105457086-105463779	HG	LG	NOTEST	1.01904	0.528188	-0.948086	0	1	1	no
NM_001031100	NM_001031100	-	chr3:106028385-106095989	HG	LG	NOTEST	5.26882	7.42248	0.494421	0	1	1	no
NM_001031102	NM_001031102	-	chr3:109064082-109443058	HG	LG	OK	45.6455	58.1577	0.349497	0.592784	0.09325	0.203718	no
NM_001031103	NM_001031103	-	chr3:109933980-109966590	HG	LG	NOTEST	0.238241	0.228036	-0.0631576	0	1	1	no
NM_001031104	NM_001031104	-	chr3:37649701-37698513	HG	LG	NOTEST	0.822909	0.241237	-1.77028	0	1	1	no
NM_001031105	NM_001031105	-	chr18:9777456-9792202	HG	LG	NOTEST	29.4662	41.8349	0.505645	0	1	1	no
NM_001031107	NM_001031107	-	chr18:10451563-10493098	HG	LG	NOTEST	4.38158	3.60946	-0.279669	0	1	1	no
NM_001031108	NM_001031108	-	chr18:10698967-10717873	HG	LG	NOTEST	5.55124	6.7084	0.273159	0	1	1	no
NM_001031110	NM_001031110	-	chr4:1633930-1638089	HG	LG	OK	94.8571	92.9253	-0.0296829	-0.0637818	0.85385	0.912796	no
NM_001031111	NM_001031111	-	chr4:1266339-1269590	HG	LG	OK	272.974	298.815	0.130487	0.37865	0.2829	0.454347	no
NM_001031112	NM_001031112	-	chr4:148088-187947	HG	LG	OK	106.591	89.0892	-0.258765	-0.655574	0.06035	0.144101	no
NM_001031114	NM_001031114	-	chr4:1823155-1828005	HG	LG	NOTEST	2.86875	2.16964	-0.40297	0	1	1	no
NM_001031116	NM_001031116	-	chr4:3197425-3265724	HG	LG	NOTEST	1.08896	0.653186	-0.737388	0	1	1	no
NM_001031117	NM_001031117	-	chr4:3425935-3453336	HG	LG	OK	726.75	704.625	-0.0446033	-0.154724	0.66215	0.780788	no
NM_001031118	NM_001031118	-	chr4:4080432-4093969	HG	LG	OK	61.2173	54.759	-0.160842	-0.328261	0.35435	0.521861	no
NM_001031119	NM_001031119	-	chr4:8558132-8617479	HG	LG	NOTEST	2.01807	1.48804	-0.439564	0	1	1	no
NM_001031120	NM_001031120	-	chr4:8926936-8963962	HG	LG	NOTEST	13.2506	10.9814	-0.270991	0	1	1	no
NM_001031121	NM_001031121	-	chr4:11177147-11194884	HG	LG	NOTEST	9.51049	32.8809	1.78966	0	1	1	no
NM_001031122	NM_001031122	-	chr4:12120944-12139732	HG	LG	NOTEST	18.654	14.7939	-0.33448	0	1	1	no
NM_001031124	NM_001031124	-	chr4:12557476-12569504	HG	LG	NOTEST	9.14916	4.23751	-1.11042	0	1	1	no
NM_001031125	NM_001031125	-	chr4:16507503-16531027	HG	LG	OK	108.892	118.873	0.126523	0.299456	0.3958	0.558683	no
NM_001031126	NM_001031126	-	chr4:17200286-17295351	HG	LG	OK	91.754	83.4254	-0.137284	-0.365013	0.3017	0.471822	no
NM_001031127	NM_001031127	-	chr4:17504432-17509306	HG	LG	NOTEST	0.396039	0	#NAME?	0	1	1	no
NM_001031128	NM_001031128	-	chr4:20541361-20542519	HG	LG	NOTEST	0	0	0	0	1	1	no
NM_001031129	NM_001031129	-	chr4:20906529-20914132	HG	LG	NOTEST	0	0.591235	inf	0	1	1	no
NM_001031130	NM_001031130	-	chr4:23392665-23393997	HG	LG	NOTEST	0	0.513277	inf	0	1	1	no
NM_001031131	NM_001031131	-	chr4:31401277-31551576	HG	LG	OK	108.305	113.065	0.0620535	0.164182	0.6394	0.760778	no
NM_001031132	NM_001031132	-	chr4:34157922-34161966	HG	LG	OK	46.5584	54.8866	0.237413	0.492886	0.1644	0.309237	no
NM_001031134	NM_001031134	-	chr4:34368753-34391463	HG	LG	NOTEST	21.4029	27.2495	0.348421	0	1	1	no
NM_001031135	NM_001031135	-	chr4:37267889-37308644	HG	LG	NOTEST	0.140263	0.33627	1.26149	0	1	1	no
NM_001031136	NM_001031136	-	chr4:39244684-39256259	HG	LG	NOTEST	2.34295	5.76964	1.30015	0	1	1	no
NM_001031137	NM_001031137	-	chr4:39481422-39497440	HG	LG	NOTEST	0.276961	0.808552	1.54566	0	1	1	no
NM_001031138	NM_001031138	-	chr4:44348397-44355142	HG	LG	OK	326.606	362.188	0.149188	0.340757	0.3308	0.500213	no
NM_001031139	NM_001031139	-	chr4:44783150-44809209	HG	LG	NOTEST	0	0	0	0	1	1	no
NM_001031140	NM_001031140	-	chr4:45641231-45655619	HG	LG	NOTEST	0	0.190245	inf	0	1	1	no
NM_001031141	NM_001031141	-	chr4:46325343-46358373	HG	LG	NOTEST	18.9323	13.7468	-0.461755	0	1	1	no
NM_001031142	NM_001031142	-	chr4:46402178-46406515	HG	LG	OK	228.897	271.291	0.245145	0.701809	0.0454	0.1166	no
NM_001031143	NM_001031143	-	chr4:46407096-46416007	HG	LG	OK	305.578	289.118	-0.0798789	-0.208507	0.55745	0.692211	no
NM_001031144	NM_001031144	-	chr4:46467028-46472821	HG	LG	NOTEST	0	0	0	0	1	1	no
NM_001031145	NM_001031145	-	chr4:46506401-46524031	HG	LG	NOTEST	0	0	0	0	1	1	no
NM_001031146	NM_001031146	-	chr4:49230265-49237907	HG	LG	NOTEST	0	0	0	0	1	1	no
NM_001031147	NM_001031147	-	chr4:51746652-51762169	HG	LG	NOTEST	0.115665	0.285681	1.30446	0	1	1	no
NM_001031148	NM_001031148	-	chr4:54976333-54999992	HG	LG	NOTEST	0	0	0	0	1	1	no
NM_001031149	NM_001031149	-	chr4:58197413-58313788	HG	LG	NOTEST	0.134996	0.828648	2.61784	0	1	1	no
NM_001031150	NM_001031150	-	chr4:59688411-59777550	HG	LG	NOTEST	40.4165	43.3471	0.10099	0	1	1	no
NM_001031152	NM_001031152	-	chr4:59946347-59953966	HG	LG	NOTEST	0.592549	0.749489	0.338974	0	1	1	no
NM_001031153	NM_001031153	-	chr4:60911106-60932854	HG	LG	NOTEST	0	0	0	0	1	1	no
NM_001031155	NM_001031155	-	chr4:66162398-66168332	HG	LG	NOTEST	31.6813	27.5565	-0.201236	0	1	1	no
NM_001031157	NM_001031157	-	chr4:73507585-73524378	HG	LG	NOTEST	0	0	0	0	1	1	no
NM_001031158	NM_001031158	-	chr4:73527041-73550832	HG	LG	NOTEST	0.17862	0	#NAME?	0	1	1	no
NM_001031159	NM_001031159	-	chr4:73703036-73744211	HG	LG	NOTEST	0.462028	0.227794	-1.02025	0	1	1	no
NM_001031160	NM_001031160	-	chr4:75821281-75869809	HG	LG	NOTEST	0.820154	1.00887	0.298773	0	1	1	no
NM_001031161	NM_001031161	-	chr4:76442491-76481344	HG	LG	NOTEST	12.6121	7.79051	-0.695018	0	1	1	no
NM_001031163	NM_001031163	-	chr4:78514009-78519656	HG	LG	NOTEST	0.904893	0	#NAME?	0	1	1	no
NM_001031165	NM_001031165	-	chr4:82359240-82394778	HG	LG	NOTEST	0	0.817108	inf	0	1	1	no
NM_001031166	NM_001031166	-	chr4:82441243-82449180	HG	LG	OK	306.254	284.292	-0.107357	-0.314472	0.3843	0.549821	no
NM_001031167	NM_001031167	-	chr4:83173166-83196462	HG	LG	NOTEST	1.13939	0.200885	-2.50382	0	1	1	no
NM_001031168	NM_001031168	-	chr4:83906906-83914276	HG	LG	NOTEST	0	0.47973	inf	0	1	1	no
NM_001031169	NM_001031169	-	chr4:85609024-85626511	HG	LG	NOTEST	0.260668	0	#NAME?	0	1	1	no
NM_001031170	NM_001031170	-	chr4:86173043-86187848	HG	LG	NOTEST	0.710712	0.342942	-1.0513	0	1	1	no
NM_001031171	NM_001031171	-	chr5:1906528-1919807	HG	LG	NOTEST	0	0	0	0	1	1	no
NM_001031172	NM_001031172	-	chr5:1870151-1876969	HG	LG	NOTEST	0.980418	0.24876	-1.97864	0	1	1	no
NM_001031173	NM_001031173	-	chr5:1864717-1869053	HG	LG	NOTEST	0.446199	0.62199	0.479204	0	1	1	no
NM_001031174	NM_001031174	-	chr5:1853549-1864603	HG	LG	NOTEST	1.50336	1.35141	-0.153724	0	1	1	no
NM_001031175	NM_001031175	-	chr5:1673837-1708602	HG	LG	NOTEST	47.0957	24.2765	-0.956032	0	1	1	no
NM_001031176	NM_001031176	-	chr5:1254738-1255677	HG	LG	NOTEST	0	1.2141	inf	0	1	1	no
NM_001031177	NM_001031177	-	chr5:712630-717684	HG	LG	OK	107.11	93.8698	-0.190356	-0.343322	0.3266	0.496262	no
NM_001031179	NM_001031179	-	chr5:7710328-7748088	HG	LG	NOTEST	2.17147	1.50669	-0.527289	0	1	1	no
NM_001031180	NM_001031180	-	chr5:9534147-9568096	HG	LG	NOTEST	1.08619	0.741533	-0.550696	0	1	1	no
NM_001031181	NM_001031181	-	chr5:9572427-9580914	HG	LG	NOTEST	3.75263	3.34894	-0.164194	0	1	1	no
NM_001031182	NM_001031182	-	chr5:10693330-10768569	HG	LG	NOTEST	0.489228	0.90844	0.892884	0	1	1	no
NM_001031183	NM_001031183	-	chr5:16683895-16735573	HG	LG	NOTEST	0.155566	0	#NAME?	0	1	1	no
NM_001031186	NM_001031186	-	chr5:17804875-17811438	HG	LG	NOTEST	12.847	12.0197	-0.0960272	0	1	1	no
NM_001031187	NM_001031187	-	chr5:19099002-19134740	HG	LG	NOTEST	0	0.196929	inf	0	1	1	no
NM_001031188	NM_001031188	-	chr5:19742332-19745458	HG	LG	NOTEST	0	0	0	0	1	1	no
NM_001031190	NM_001031190	-	chr5:23108351-23119488	HG	LG	NOTEST	0.737909	0.317799	-1.21533	0	1	1	no
NM_001031191	NM_001031191	-	chr5:23881670-23883143	HG	LG	NOTEST	27.0953	16.3143	-0.731909	0	1	1	no
NM_001031192	NM_001031192	-	chr5:23887616-23925125	HG	LG	OK	52.8346	59.3143	0.166896	0.391737	0.26855	0.439104	no
NM_001031193	NM_001031193	-	chr5:24796280-24810192	HG	LG	NOTEST	0	0.848289	inf	0	1	1	no
NM_001031194	NM_001031194	-	chr5:25804194-25827299	HG	LG	NOTEST	0.132866	0	#NAME?	0	1	1	no
NM_001031195	NM_001031195	-	chr5:26296854-26311104	HG	LG	NOTEST	2.67441	1.52883	-0.806791	0	1	1	no
NM_001031196	NM_001031196	-	chr5:26420935-26422805	HG	LG	NOTEST	0.357966	0.365206	0.0288883	0	1	1	no
NM_001031197	NM_001031197	-	chr5:28087092-28091730	HG	LG	NOTEST	0	0	0	0	1	1	no
NM_001031198	NM_001031198	-	chr5:30227250-30242741	HG	LG	NOTEST	0	0	0	0	1	1	no
NM_001031200	NM_001031200	-	chr5:31651189-31766608	HG	LG	NOTEST	0.386595	0.538191	0.477296	0	1	1	no
NM_001031201	NM_001031201	-	chr5:34038228-34149368	HG	LG	NOTEST	2.02768	1.13942	-0.831528	0	1	1	no
NM_001031202	NM_001031202	-	chr5:36303283-36317978	HG	LG	NOTEST	0.728213	0	#NAME?	0	1	1	no
NM_001031203	NM_001031203	-	chr5:38136526-38138705	HG	LG	NOTEST	5.38716	5.99385	0.153958	0	1	1	no
NM_001031204	NM_001031204	-	chr5:38539114-38658574	HG	LG	NOTEST	21.1976	21.6614	0.0312287	0	1	1	no
NM_001031205	NM_001031205	-	chr5:39094024-39104510	HG	LG	NOTEST	0	0	0	0	1	1	no
NM_001031206	NM_001031206	-	chr5:39411119-39416741	HG	LG	NOTEST	0	0	0	0	1	1	no
NM_001031207	NM_001031207	-	chr5:41030172-41056607	HG	LG	NOTEST	0.116414	0	#NAME?	0	1	1	no
NM_001031208	NM_001031208	-	chr5:44774253-44790267	HG	LG	NOTEST	0	0.501637	inf	0	1	1	no
NM_001031209	NM_001031209	-	chr5:48197830-48210530	HG	LG	NOTEST	30.3012	32.7693	0.112972	0	1	1	no
NM_001031210	NM_001031210	-	chr5:48699994-48722970	HG	LG	NOTEST	0.297981	0	#NAME?	0	1	1	no
NM_001031211	NM_001031211	-	chr5:50598444-50603397	HG	LG	NOTEST	0	0.582092	inf	0	1	1	no
NM_001031212	NM_001031212	-	chr5:52134900-52142337	HG	LG	NOTEST	2.71597	4.19691	0.627861	0	1	1	no
NM_001031213	NM_001031213	-	chr5:56391531-56427632	HG	LG	NOTEST	1.1792	1.05127	-0.165677	0	1	1	no
NM_001031214	NM_001031214	-	chr5:56641934-56651447	HG	LG	NOTEST	2.68753	4.08676	0.604676	0	1	1	no
NM_001031215	NM_001031215	-	chr5:18920695-18939330	HG	LG	NOTEST	0	0.152771	inf	0	1	1	no
NM_001031216	NM_001031216	-	chr6:3712790-3726524	HG	LG	NOTEST	0	0	0	0	1	1	no
NM_001031217	NM_001031217	-	chr6:3825154-3833823	HG	LG	OK	528.594	568.019	0.103779	0.339317	0.32625	0.496262	no
[truncated: 5,189 more rows]
