# Supplementary material for: Omics Multi-Layers Networks Provide Novel Mechanistic and Functional Insights Into Fat Storage and Lipid Metabolism in Poultry
Source: Front Genet. 2021 Jul 7;12:646297. doi: 10.3389/fgene.2021.646297 (PMC8292821; doi:10.3389/fgene.2021.646297)
Supplement: Supplementary file 4 [file Table_4.XLSX]

## Sheet: Sheet1
Gene	ID	adj.P.Val	P.Value	t	B	logFC	Gene.symbol	Gene.title
THBS1	19.5.7	6.70704e-05	1.49511e-06	6.16522	5.24384	-1.6	THBS1	Thrombospondin 1
ANXA7	47.8.19	4.01731e-05	6.9466e-07	-6.46292	5.99261	-5.41849	ANXA7	Annexin A7
TMEM258	3.12.10	0.000209631	7.14574e-06	5.56694	3.71622	2.1671	TMEM258	Transmembrane Protein 258
DHCR7	19.7.12	5.17371e-08	2.38938e-11	10.975	15.9223	1.11	DHCR7	7-Dehydrocholesterol Reductase
FADS2	46.7.6	5.17371e-08	2.80943e-11	-10.8939	15.7687	1.21	FADS2	Fatty Acid Desaturase 2
FASN	48.3.8	5.17371e-08	3.03971e-11	-10.8546	15.694	1.36	FASN	Fatty Acid Synthase
INSIG2	45.12.18	1.10536e-07	1.03628e-10	-10.254	14.5265	1.74	INSIG2	Insulin Induced Gene 2
LCAT	45.15.18	1.11575e-07	1.16224e-10	-10.1989	14.4169	1.32	LCAT	Lecithin-Cholesterol Acyltransferase
MVD	45.19.18	1.21504e-07	1.32896e-10	-10.1348	14.2888	1.2	MVD	Mevalonate Diphosphate Decarboxylase
SCD	45.9.18	1.61713e-07	1.93718e-10	-9.95583	13.9283	1.48	SCD	Stearoyl-CoA Desaturase
SREBF1	45.12.4	1.66796e-07	2.40293e-10	-9.85435	13.7219	1.12	SREBF1	Sterol Regulatory Element Binding Transcription Factor 1
APOA1	34.9.7	3.97732e-08	6.28881e-12	-11.6591	17.1829	−1.16	APOA1	Apolipoprotein A1
BCO2	45.9.19	3.97732e-08	1.03576e-11	-11.4001	16.7128	−1.15	BCO2	Beta-Carotene Oxygenase 2
CYP27A1	45.10.3	4.65351e-08	1.61813e-11	-11.1719	16.2914	-1.14	CYP27A1	Cytochrome P450 Family 27 Subfamily A Member 1
CYP2E1	45.8.19	4.65351e-08	1.69659e-11	-11.1479	16.2466	-1.8	CYP2E1	Cytochrome P450 Family 2 Subfamily E Member 1
SLC2A2	44.7.19	1.66796e-07	2.37314e-10	-9.86021	13.7339	-2.23	SLC2A2	Solute Carrier Family 2 (Facilitated Glucose Transporter), Member 2 GLUT2
COLEC12	32.9.9	7.36283e-05	1.69115e-06	-6.11768	5.12348	-4.24519	COLEC12	Collectin Subfamily Member 12
RGS19	45.5.17	2.44839e-06	1.17794e-08	-8.11887	9.96553	-4.6689	RGS19	Regulator Of G Protein Signaling 19
HTR7L	33.8.6	0.000149002	4.43903e-06	-5.7479	4.18096	2.2721	HTR7L	5-hydroxytryptamine receptor 7 like
G6PC	45.3.19	5.17371e-08	3.23357e-11	-10.8238	15.6353	1.46	G6PC	Glucose-6-Phosphatase Catalytic Subunit
HMGCR	45.9.3	6.92709e-08	5.41179e-11	-10.5694	15.1458	1.09	HMGCR	3-Hydroxy-3-Methylglutaryl-CoA Reductase
ACAT1	47.9.7	3.54016e-08	1.84383e-12	-12.3131	18.3328	−3.18	ACAT1	Acetyl-CoA Acetyltransferase 1
ADH1C	45.19.3	3.97732e-08	4.45837e-12	-11.8399	17.5062	-1.5	ADH1C	Alcohol Dehydrogenase 1C (Class I), Gamma Polypeptide
APP	45.6.18	3.97732e-08	9.03051e-12	-11.4709	16.8421	-1.15	APP	Amyloid Beta Precursor Protein
EHHADH	41.8.4	5.17371e-08	2.60092e-11	-10.9325	15.8419	-1.21	EHHADH	Enoyl-CoA Hydratase And 3-Hydroxyacyl CoA Dehydrogenase
GAMT	45.6.1	6.44962e-08	4.36693e-11	-10.6749	15.3498	-1.21	GAMT	Guanidinoacetate N-Methyltransferase
HADHB	41.5.6	6.92709e-08	5.31143e-11	-10.5786	15.1636	-1.1	HADHB	Hydroxyacyl-CoA Dehydrogenase Trifunctional Multienzyme Complex Subunit Beta
HSD17B4	45.15.1	8.79214e-08	7.61777e-11	-10.4027	14.8201	-1.92	HSD17B4	Hydroxysteroid 17-Beta Dehydrogenase 4
HSD17B6	48.1.10	8.79214e-08	7.78471e-11	-10.3922	14.7994	-1.19	HSD17B6	Hydroxysteroid 17-Beta Dehydrogenase 6
IRS1	41.6.18	1.11575e-07	1.12673e-10	-10.2138	14.4465	-1.59	IRS1	Insulin Receptor Substrate 1
PHYH	48.9.7	1.2351e-07	1.41522e-10	-10.1048	14.2287	-1.56	PHYH	Phytanoyl-CoA 2-Hydroxylase
SOD3	48.8.18	1.66796e-07	2.39195e-10	-9.85651	13.7263	-1.85	SOD3	Superoxide Dismutase 3
TP53	44.5.19	1.66796e-07	2.43244e-10	-9.84862	13.7102	-1.29	TP53	Tumor Protein P53
UCP3	37.20.5	1.68806e-07	2.57712e-10	-9.82152	13.6549	-1.34	UCP3	Uncoupling Protein 3 (Mitochondrial, Proton Carrier)
